# Supplementary material for: DDEC: Dragon database of genes implicated in esophageal cancer
Source: BMC Cancer. 2009 Jul 6;9:219. doi: 10.1186/1471-2407-9-219 (PMC2711974; doi:10.1186/1471-2407-9-219)
Supplement: Additional file 1 — The implication of esophageal and ovarian cancer genes in KEGG pathways. This additional file is subdivided into three worksheets that list the genes common to EC and OC, genes unique to EC and genes unique to OC. Each worksheet further lists the gene name of each entry, the associated Entrez Gene ID and KEGG pathways. [file 1471-2407-9-219-S1.xls]

## Sheet: Genes common to EC and OC
ENTREZ_GENE_ID	Gene Name	Species	KEGG_PATHWAY
3815	V-KIT HARDY-ZUCKERMAN 4 FELINE SARCOMA VIRAL ONCOGENE HOMOLOG	9606:Homo sapiens	hsa04060:Cytokine-cytokine receptor interaction, hsa04640:Hematopoietic cell lineage, hsa04916:Melanogenesis, hsa05221:Acute myeloid leukemia,
5742	PROSTAGLANDIN-ENDOPEROXIDE SYNTHASE 1 (PROSTAGLANDIN G/H SYNTHASE AND CYCLOOXYGENASE)	9606:Homo sapiens	hsa00590:Arachidonic acid metabolism,
356	FAS LIGAND (TNF SUPERFAMILY, MEMBER 6)	9606:Homo sapiens	hsa04010:MAPK signaling pathway, hsa04060:Cytokine-cytokine receptor interaction, hsa04210:Apoptosis, hsa04650:Natural killer cell mediated cytotoxicity, hsa04940:Type I diabetes mellitus,
4323	MATRIX METALLOPEPTIDASE 14 (MEMBRANE-INSERTED)	9606:Homo sapiens	hsa04912:GnRH signaling pathway,
3315	HEAT SHOCK 27KDA PROTEIN 1	9606:Homo sapiens	hsa04370:VEGF signaling pathway,
2071	EXCISION REPAIR CROSS-COMPLEMENTING RODENT REPAIR DEFICIENCY, COMPLEMENTATION GROUP 3 (XERODERMA PIGMENTOSUM GROUP B COMPLEMENTING)	9606:Homo sapiens	hsa00500:Starch and sucrose metabolism, hsa00790:Folate biosynthesis,
1017	CYCLIN-DEPENDENT KINASE 2	9606:Homo sapiens	hsa04110:Cell cycle, hsa04115:p53 signaling pathway, hsa05215:Prostate cancer, hsa05222:Small cell lung cancer,
596	B-CELL CLL/LYMPHOMA 2	9606:Homo sapiens	hsa01510:Neurodegenerative Diseases, hsa04210:Apoptosis, hsa04510:Focal adhesion, hsa05030:Amyotrophic lateral sclerosis (ALS), hsa05060:Prion disease, hsa05210:Colorectal cancer, hsa05215:Prostate cancer, hsa05222:Small cell lung cancer,
1030	CYCLIN-DEPENDENT KINASE INHIBITOR 2B (P15, INHIBITS CDK4)	9606:Homo sapiens	hsa04110:Cell cycle, hsa04350:TGF-beta signaling pathway, hsa05222:Small cell lung cancer,
7482	WINGLESS-TYPE MMTV INTEGRATION SITE FAMILY, MEMBER 2B	9606:Homo sapiens	hsa04310:Wnt signaling pathway, hsa04340:Hedgehog signaling pathway, hsa04916:Melanogenesis, hsa05217:Basal cell carcinoma,
5747	PTK2 PROTEIN TYROSINE KINASE 2	9606:Homo sapiens	hsa04012:ErbB signaling pathway, hsa04360:Axon guidance, hsa04370:VEGF signaling pathway, hsa04510:Focal adhesion, hsa04670:Leukocyte transendothelial migration, hsa04810:Regulation of actin cytoskeleton, hsa05222:Small cell lung cancer,
3082	HEPATOCYTE GROWTH FACTOR (HEPAPOIETIN A; SCATTER FACTOR)	9606:Homo sapiens	hsa04060:Cytokine-cytokine receptor interaction, hsa04510:Focal adhesion, hsa05211:Renal cell carcinoma, hsa05218:Melanoma,
3486	INSULIN-LIKE GROWTH FACTOR BINDING PROTEIN 3	9606:Homo sapiens	hsa04115:p53 signaling pathway,
3569	INTERLEUKIN 6 (INTERFERON, BETA 2)	9606:Homo sapiens	hsa04060:Cytokine-cytokine receptor interaction, hsa04620:Toll-like receptor signaling pathway, hsa04630:Jak-STAT signaling pathway, hsa04640:Hematopoietic cell lineage, hsa05060:Prion disease,
947	CD34 ANTIGEN	9606:Homo sapiens	hsa04514:Cell adhesion molecules (CAMs), hsa04640:Hematopoietic cell lineage,
4436	MUTS HOMOLOG 2, COLON CANCER, NONPOLYPOSIS TYPE 1 (E. COLI)	9606:Homo sapiens	hsa05210:Colorectal cancer,
4215	MITOGEN-ACTIVATED PROTEIN KINASE KINASE KINASE 3	9606:Homo sapiens	hsa04010:MAPK signaling pathway, hsa04912:GnRH signaling pathway,
5329	PLASMINOGEN ACTIVATOR, UROKINASE RECEPTOR	9606:Homo sapiens	hsa04610:Complement and coagulation cascades,
2064	V-ERB-B2 ERYTHROBLASTIC LEUKEMIA VIRAL ONCOGENE HOMOLOG 2, NEURO/GLIOBLASTOMA DERIVED ONCOGENE HOMOLOG (AVIAN)	9606:Homo sapiens	hsa04012:ErbB signaling pathway, hsa04020:Calcium signaling pathway, hsa04320:Dorso-ventral axis formation, hsa04510:Focal adhesion, hsa04520:Adherens junction, hsa05212:Pancreatic cancer, hsa05213:Endometrial cancer, hsa05215:Prostate cancer, hsa05219:Bladder cancer, hsa05223:Non-small cell lung cancer,
1364	CLAUDIN 4	9606:Homo sapiens	hsa04514:Cell adhesion molecules (CAMs), hsa04530:Tight junction, hsa04670:Leukocyte transendothelial migration,
367	ANDROGEN RECEPTOR (DIHYDROTESTOSTERONE RECEPTOR; TESTICULAR FEMINIZATION; SPINAL AND BULBAR MUSCULAR ATROPHY; KENNEDY DISEASE)	9606:Homo sapiens	hsa05215:Prostate cancer,
2068	EXCISION REPAIR CROSS-COMPLEMENTING RODENT REPAIR DEFICIENCY, COMPLEMENTATION GROUP 2 (XERODERMA PIGMENTOSUM D)	9606:Homo sapiens	hsa00500:Starch and sucrose metabolism, hsa00790:Folate biosynthesis,
1026	CYCLIN-DEPENDENT KINASE INHIBITOR 1A (P21, CIP1)	9606:Homo sapiens	hsa04012:ErbB signaling pathway, hsa04110:Cell cycle, hsa04115:p53 signaling pathway, hsa05214:Glioma, hsa05215:Prostate cancer, hsa05218:Melanoma, hsa05219:Bladder cancer, hsa05220:Chronic myeloid leukemia,
4085	MAD2 MITOTIC ARREST DEFICIENT-LIKE 1 (YEAST)	9606:Homo sapiens	hsa04110:Cell cycle,
3732	CD82 ANTIGEN	9606:Homo sapiens	hsa04115:p53 signaling pathway,
6382	SYNDECAN 1	9606:Homo sapiens	hsa04512:ECM-receptor interaction, hsa04514:Cell adhesion molecules (CAMs),
1508	CATHEPSIN B	9606:Homo sapiens	hsa04612:Antigen processing and presentation,
8743	TUMOR NECROSIS FACTOR (LIGAND) SUPERFAMILY, MEMBER 10	9606:Homo sapiens	hsa04060:Cytokine-cytokine receptor interaction, hsa04210:Apoptosis, hsa04650:Natural killer cell mediated cytotoxicity,
1969	EPH RECEPTOR A2	9606:Homo sapiens	hsa04360:Axon guidance,
2335	FIBRONECTIN 1	9606:Homo sapiens	hsa01430:Cell Communication, hsa04510:Focal adhesion, hsa04512:ECM-receptor interaction, hsa04810:Regulation of actin cytoskeleton, hsa05222:Small cell lung cancer,
1514	CATHEPSIN L	9606:Homo sapiens	hsa04612:Antigen processing and presentation,
857	CAVEOLIN 1, CAVEOLAE PROTEIN, 22KDA	9606:Homo sapiens	hsa04510:Focal adhesion,
7852	CHEMOKINE (C-X-C MOTIF) RECEPTOR 4	9606:Homo sapiens	hsa04060:Cytokine-cytokine receptor interaction, hsa04360:Axon guidance, hsa04670:Leukocyte transendothelial migration,
581	BCL2-ASSOCIATED X PROTEIN	9606:Homo sapiens	hsa01510:Neurodegenerative Diseases, hsa04115:p53 signaling pathway, hsa04210:Apoptosis, hsa05030:Amyotrophic lateral sclerosis (ALS), hsa05040:Huntington's disease, hsa05210:Colorectal cancer,
2050	EPH RECEPTOR B4	9606:Homo sapiens	hsa04360:Axon guidance,
595	CYCLIN D1	9606:Homo sapiens	hsa04110:Cell cycle, hsa04115:p53 signaling pathway, hsa04310:Wnt signaling pathway, hsa04510:Focal adhesion, hsa04630:Jak-STAT signaling pathway, hsa05210:Colorectal cancer, hsa05212:Pancreatic cancer, hsa05213:Endometrial cancer, hsa05214:Glioma, hsa05215:Prostate cancer, hsa05216:Thyroid cancer, hsa05218:Melanoma, hsa05219:Bladder cancer, hsa05220:Chronic myeloid leukemia, hsa05221:Acute myelo…
5595	MITOGEN-ACTIVATED PROTEIN KINASE 3	9606:Homo sapiens	hsa04010:MAPK signaling pathway, hsa04012:ErbB signaling pathway, hsa04150:mTOR signaling pathway, hsa04320:Dorso-ventral axis formation, hsa04350:TGF-beta signaling pathway, hsa04360:Axon guidance, hsa04370:VEGF signaling pathway, hsa04510:Focal adhesion, hsa04520:Adherens junction, hsa04540:Gap junction, hsa04620:Toll-like receptor signaling pathway, hsa04650:Natural killer cell mediated cytoto…
994	CELL DIVISION CYCLE 25B	9606:Homo sapiens	hsa04010:MAPK signaling pathway, hsa04110:Cell cycle,
4318	MATRIX METALLOPEPTIDASE 9 (GELATINASE B, 92KDA GELATINASE, 92KDA TYPE IV COLLAGENASE)	9606:Homo sapiens	hsa04670:Leukocyte transendothelial migration, hsa05219:Bladder cancer,
5728	PHOSPHATASE AND TENSIN HOMOLOG (MUTATED IN MULTIPLE ADVANCED CANCERS 1)	9606:Homo sapiens	hsa00562:Inositol phosphate metabolism, hsa04070:Phosphatidylinositol signaling system, hsa04115:p53 signaling pathway, hsa04510:Focal adhesion, hsa04530:Tight junction, hsa05213:Endometrial cancer, hsa05214:Glioma, hsa05215:Prostate cancer, hsa05218:Melanoma, hsa05222:Small cell lung cancer,
5594	MITOGEN-ACTIVATED PROTEIN KINASE 1	9606:Homo sapiens	hsa04010:MAPK signaling pathway, hsa04012:ErbB signaling pathway, hsa04150:mTOR signaling pathway, hsa04320:Dorso-ventral axis formation, hsa04350:TGF-beta signaling pathway, hsa04360:Axon guidance, hsa04370:VEGF signaling pathway, hsa04510:Focal adhesion, hsa04520:Adherens junction, hsa04540:Gap junction, hsa04620:Toll-like receptor signaling pathway, hsa04650:Natural killer cell mediated cytoto…
1786	DNA (CYTOSINE-5-)-METHYLTRANSFERASE 1	9606:Homo sapiens	hsa00271:Methionine metabolism,
2113	V-ETS ERYTHROBLASTOSIS VIRUS E26 ONCOGENE HOMOLOG 1 (AVIAN)	9606:Homo sapiens	hsa04320:Dorso-ventral axis formation, hsa05211:Renal cell carcinoma,
3265	V-HA-RAS HARVEY RAT SARCOMA VIRAL ONCOGENE HOMOLOG	9606:Homo sapiens	hsa04010:MAPK signaling pathway, hsa04012:ErbB signaling pathway, hsa04320:Dorso-ventral axis formation, hsa04360:Axon guidance, hsa04370:VEGF signaling pathway, hsa04510:Focal adhesion, hsa04530:Tight junction, hsa04540:Gap junction, hsa04650:Natural killer cell mediated cytotoxicity, hsa04660:T cell receptor signaling pathway, hsa04662:B cell receptor signaling pathway, hsa04664:Fc epsilon RI s…
3845	V-HA-RAS HARVEY RAT SARCOMA VIRAL ONCOGENE HOMOLOG	9606:Homo sapiens	hsa04010:MAPK signaling pathway, hsa04012:ErbB signaling pathway, hsa04320:Dorso-ventral axis formation, hsa04360:Axon guidance, hsa04370:VEGF signaling pathway, hsa04510:Focal adhesion, hsa04530:Tight junction, hsa04540:Gap junction, hsa04650:Natural killer cell mediated cytotoxicity, hsa04660:T cell receptor signaling pathway, hsa04662:B cell receptor signaling pathway, hsa04664:Fc epsilon RI s…
4313	MATRIX METALLOPEPTIDASE 2 (GELATINASE A, 72KDA GELATINASE, 72KDA TYPE IV COLLAGENASE)	9606:Homo sapiens	hsa04670:Leukocyte transendothelial migration, hsa04912:GnRH signaling pathway, hsa05219:Bladder cancer,
2706	GAP JUNCTION PROTEIN, BETA 2, 26KDA (CONNEXIN 26)	9606:Homo sapiens	hsa01430:Cell Communication,
5468	PEROXISOME PROLIFERATIVE ACTIVATED RECEPTOR, GAMMA	9606:Homo sapiens	hsa03320:PPAR signaling pathway, hsa05216:Thyroid cancer,
1956	EPIDERMAL GROWTH FACTOR RECEPTOR (ERYTHROBLASTIC LEUKEMIA VIRAL (V-ERB-B) ONCOGENE HOMOLOG, AVIAN)	9606:Homo sapiens	hsa04010:MAPK signaling pathway, hsa04012:ErbB signaling pathway, hsa04020:Calcium signaling pathway, hsa04060:Cytokine-cytokine receptor interaction, hsa04320:Dorso-ventral axis formation, hsa04510:Focal adhesion, hsa04520:Adherens junction, hsa04540:Gap junction, hsa04810:Regulation of actin cytoskeleton, hsa04912:GnRH signaling pathway, hsa05120:Epithelial cell signaling in Helicobacter pylori…
1495	CATENIN (CADHERIN-ASSOCIATED PROTEIN), ALPHA 1, 102KDA	9606:Homo sapiens	hsa04520:Adherens junction, hsa04530:Tight junction, hsa04670:Leukocyte transendothelial migration, hsa05213:Endometrial cancer,
4089	SMAD, MOTHERS AGAINST DPP HOMOLOG 4 (DROSOPHILA)	9606:Homo sapiens	hsa04110:Cell cycle, hsa04310:Wnt signaling pathway, hsa04350:TGF-beta signaling pathway, hsa04520:Adherens junction, hsa05210:Colorectal cancer, hsa05212:Pancreatic cancer, hsa05220:Chronic myeloid leukemia,
7422	VASCULAR ENDOTHELIAL GROWTH FACTOR	9606:Homo sapiens	hsa04060:Cytokine-cytokine receptor interaction, hsa04150:mTOR signaling pathway, hsa04370:VEGF signaling pathway, hsa04510:Focal adhesion, hsa05211:Renal cell carcinoma, hsa05212:Pancreatic cancer, hsa05219:Bladder cancer,
572	BCL2-ANTAGONIST OF CELL DEATH	9606:Homo sapiens	hsa01510:Neurodegenerative Diseases, hsa04012:ErbB signaling pathway, hsa04210:Apoptosis, hsa04370:VEGF signaling pathway, hsa04510:Focal adhesion, hsa04910:Insulin signaling pathway, hsa05030:Amyotrophic lateral sclerosis (ALS), hsa05210:Colorectal cancer, hsa05212:Pancreatic cancer, hsa05213:Endometrial cancer, hsa05215:Prostate cancer, hsa05218:Melanoma, hsa05220:Chronic myeloid leukemia, hsa0…
1365	CLAUDIN 3	9606:Homo sapiens	hsa04514:Cell adhesion molecules (CAMs), hsa04530:Tight junction, hsa04670:Leukocyte transendothelial migration,
1029	CYCLIN-DEPENDENT KINASE INHIBITOR 2A (MELANOMA, P16, INHIBITS CDK4)	9606:Homo sapiens	hsa04110:Cell cycle, hsa04115:p53 signaling pathway, hsa05212:Pancreatic cancer, hsa05214:Glioma, hsa05218:Melanoma, hsa05219:Bladder cancer, hsa05220:Chronic myeloid leukemia, hsa05223:Non-small cell lung cancer,
1027	CYCLIN-DEPENDENT KINASE INHIBITOR 1B (P27, KIP1)	9606:Homo sapiens	hsa04012:ErbB signaling pathway, hsa04110:Cell cycle, hsa05215:Prostate cancer, hsa05220:Chronic myeloid leukemia, hsa05222:Small cell lung cancer,
1890	ENDOTHELIAL CELL GROWTH FACTOR 1 (PLATELET-DERIVED)	9606:Homo sapiens	hsa00230:Purine metabolism, hsa00240:Pyrimidine metabolism, hsa05219:Bladder cancer,
3091	HYPOXIA-INDUCIBLE FACTOR 1, ALPHA SUBUNIT (BASIC HELIX-LOOP-HELIX TRANSCRIPTION FACTOR)	9606:Homo sapiens	hsa04150:mTOR signaling pathway, hsa05211:Renal cell carcinoma,
5894	V-RAF-1 MURINE LEUKEMIA VIRAL ONCOGENE HOMOLOG 1	9606:Homo sapiens	hsa04010:MAPK signaling pathway, hsa04012:ErbB signaling pathway, hsa04320:Dorso-ventral axis formation, hsa04370:VEGF signaling pathway, hsa04510:Focal adhesion, hsa04540:Gap junction, hsa04650:Natural killer cell mediated cytotoxicity, hsa04664:Fc epsilon RI signaling pathway, hsa04720:Long-term potentiation, hsa04730:Long-term depression, hsa04810:Regulation of actin cytoskeleton, hsa04910:Ins…
960	CD44 ANTIGEN (INDIAN BLOOD GROUP)	9606:Homo sapiens	hsa04512:ECM-receptor interaction, hsa04640:Hematopoietic cell lineage,
1019	CYCLIN-DEPENDENT KINASE 4	9606:Homo sapiens	hsa04110:Cell cycle, hsa04115:p53 signaling pathway, hsa04530:Tight junction, hsa04660:T cell receptor signaling pathway, hsa05212:Pancreatic cancer, hsa05214:Glioma, hsa05218:Melanoma, hsa05219:Bladder cancer, hsa05220:Chronic myeloid leukemia, hsa05222:Small cell lung cancer, hsa05223:Non-small cell lung cancer,
1499	CATENIN (CADHERIN-ASSOCIATED PROTEIN), BETA 1, 88KDA	9606:Homo sapiens	hsa04310:Wnt signaling pathway, hsa04510:Focal adhesion, hsa04520:Adherens junction, hsa04530:Tight junction, hsa04670:Leukocyte transendothelial migration, hsa04916:Melanogenesis, hsa05130:Pathogenic Escherichia coli infection - EHEC, hsa05131:Pathogenic Escherichia coli infection - EPEC, hsa05210:Colorectal cancer, hsa05213:Endometrial cancer, hsa05215:Prostate cancer, hsa05216:Thyroid cancer, …
598	BCL2-LIKE 1	9606:Homo sapiens	hsa01510:Neurodegenerative Diseases, hsa04210:Apoptosis, hsa04630:Jak-STAT signaling pathway, hsa05030:Amyotrophic lateral sclerosis (ALS), hsa05212:Pancreatic cancer, hsa05220:Chronic myeloid leukemia, hsa05222:Small cell lung cancer,
4316	MATRIX METALLOPEPTIDASE 7 (MATRILYSIN, UTERINE)	9606:Homo sapiens	hsa04310:Wnt signaling pathway,
1950	EPIDERMAL GROWTH FACTOR (BETA-UROGASTRONE)	32630:Synthetic construct	hsa04010:MAPK signaling pathway, hsa04012:ErbB signaling pathway, hsa04060:Cytokine-cytokine receptor interaction, hsa04510:Focal adhesion, hsa04540:Gap junction, hsa04810:Regulation of actin cytoskeleton, hsa05212:Pancreatic cancer, hsa05213:Endometrial cancer, hsa05214:Glioma, hsa05215:Prostate cancer, hsa05218:Melanoma, hsa05219:Bladder cancer, hsa05223:Non-small cell lung cancer,
6774	SIGNAL TRANSDUCER AND ACTIVATOR OF TRANSCRIPTION 3 (ACUTE-PHASE RESPONSE FACTOR)	9606:Homo sapiens	hsa04630:Jak-STAT signaling pathway, hsa04920:Adipocytokine signaling pathway, hsa05212:Pancreatic cancer, hsa05221:Acute myeloid leukemia,
1869	E2F TRANSCRIPTION FACTOR 1	9606:Homo sapiens	hsa04110:Cell cycle, hsa05212:Pancreatic cancer, hsa05214:Glioma, hsa05215:Prostate cancer, hsa05218:Melanoma, hsa05219:Bladder cancer, hsa05220:Chronic myeloid leukemia, hsa05222:Small cell lung cancer, hsa05223:Non-small cell lung cancer,
4292	MUTL HOMOLOG 1, COLON CANCER, NONPOLYPOSIS TYPE 2 (E. COLI)	9606:Homo sapiens	hsa05210:Colorectal cancer, hsa05213:Endometrial cancer,
4609	V-MYC MYELOCYTOMATOSIS VIRAL ONCOGENE HOMOLOG (AVIAN)	9606:Homo sapiens	hsa04010:MAPK signaling pathway, hsa04012:ErbB signaling pathway, hsa04310:Wnt signaling pathway, hsa04350:TGF-beta signaling pathway, hsa04630:Jak-STAT signaling pathway, hsa05210:Colorectal cancer, hsa05213:Endometrial cancer, hsa05216:Thyroid cancer, hsa05219:Bladder cancer, hsa05220:Chronic myeloid leukemia, hsa05221:Acute myeloid leukemia, hsa05222:Small cell lung cancer,
5290	PHOSPHOINOSITIDE-3-KINASE, CATALYTIC, ALPHA POLYPEPTIDE	9606:Homo sapiens	hsa00562:Inositol phosphate metabolism, hsa04012:ErbB signaling pathway, hsa04070:Phosphatidylinositol signaling system, hsa04150:mTOR signaling pathway, hsa04210:Apoptosis, hsa04370:VEGF signaling pathway, hsa04510:Focal adhesion, hsa04620:Toll-like receptor signaling pathway, hsa04630:Jak-STAT signaling pathway, hsa04650:Natural killer cell mediated cytotoxicity, hsa04660:T cell receptor signal…
4353	MYELOPEROXIDASE	9606:Homo sapiens	hsa00360:Phenylalanine metabolism, hsa00680:Methane metabolism, hsa00940:Phenylpropanoid biosynthesis,
4312	MATRIX METALLOPEPTIDASE 1 (INTERSTITIAL COLLAGENASE)	9606:Homo sapiens	hsa03320:PPAR signaling pathway, hsa05219:Bladder cancer,
2321	FMS-RELATED TYROSINE KINASE 1 (VASCULAR ENDOTHELIAL GROWTH FACTOR/VASCULAR PERMEABILITY FACTOR RECEPTOR)	9606:Homo sapiens	hsa04060:Cytokine-cytokine receptor interaction, hsa04510:Focal adhesion,
7157	TUMOR PROTEIN P53 (LI-FRAUMENI SYNDROME)	9606:Homo sapiens	hsa04010:MAPK signaling pathway, hsa04110:Cell cycle, hsa04115:p53 signaling pathway, hsa04210:Apoptosis, hsa04310:Wnt signaling pathway, hsa05030:Amyotrophic lateral sclerosis (ALS), hsa05040:Huntington's disease, hsa05210:Colorectal cancer, hsa05212:Pancreatic cancer, hsa05213:Endometrial cancer, hsa05214:Glioma, hsa05215:Prostate cancer, hsa05216:Thyroid cancer, hsa05217:Basal cell carcinoma, …
1950	EPIDERMAL GROWTH FACTOR (BETA-UROGASTRONE)	9606:Homo sapiens	hsa04010:MAPK signaling pathway, hsa04012:ErbB signaling pathway, hsa04060:Cytokine-cytokine receptor interaction, hsa04510:Focal adhesion, hsa04540:Gap junction, hsa04810:Regulation of actin cytoskeleton, hsa05212:Pancreatic cancer, hsa05213:Endometrial cancer, hsa05214:Glioma, hsa05215:Prostate cancer, hsa05218:Melanoma, hsa05219:Bladder cancer, hsa05223:Non-small cell lung cancer,
4756	NEOGENIN HOMOLOG 1 (CHICKEN)	9606:Homo sapiens	hsa04514:Cell adhesion molecules (CAMs),
1789	DNA (CYTOSINE-5-)-METHYLTRANSFERASE 3 BETA	9606:Homo sapiens	hsa00271:Methionine metabolism,
4193	MDM2, TRANSFORMED 3T3 CELL DOUBLE MINUTE 2, P53 BINDING PROTEIN (MOUSE)	9606:Homo sapiens	hsa04110:Cell cycle, hsa04115:p53 signaling pathway, hsa04120:Ubiquitin mediated proteolysis, hsa05214:Glioma, hsa05215:Prostate cancer, hsa05218:Melanoma, hsa05219:Bladder cancer, hsa05220:Chronic myeloid leukemia,
7298	THYMIDYLATE SYNTHETASE	9606:Homo sapiens	hsa00240:Pyrimidine metabolism, hsa00670:One carbon pool by folate,
999	CADHERIN 1, TYPE 1, E-CADHERIN (EPITHELIAL)	9606:Homo sapiens	hsa04514:Cell adhesion molecules (CAMs), hsa04520:Adherens junction, hsa05130:Pathogenic Escherichia coli infection - EHEC, hsa05131:Pathogenic Escherichia coli infection - EPEC, hsa05213:Endometrial cancer, hsa05216:Thyroid cancer, hsa05218:Melanoma, hsa05219:Bladder cancer,
3791	KINASE INSERT DOMAIN RECEPTOR (A TYPE III RECEPTOR TYROSINE KINASE)	9606:Homo sapiens	hsa04060:Cytokine-cytokine receptor interaction, hsa04370:VEGF signaling pathway, hsa04510:Focal adhesion,
472	ATAXIA TELANGIECTASIA MUTATED (INCLUDES COMPLEMENTATION GROUPS A, C AND D)	9606:Homo sapiens	hsa04110:Cell cycle, hsa04115:p53 signaling pathway, hsa04210:Apoptosis,
6648	SUPEROXIDE DISMUTASE 2, MITOCHONDRIAL	9606:Homo sapiens
8202	NUCLEAR RECEPTOR COACTIVATOR 3	9606:Homo sapiens
1012	CADHERIN 13, H-CADHERIN (HEART)	9606:Homo sapiens
4683	NIBRIN	9606:Homo sapiens
9940	DELETED IN LUNG AND ESOPHAGEAL CANCER 1	9606:Homo sapiens
1509	CATHEPSIN D (LYSOSOMAL ASPARTYL PEPTIDASE)	9606:Homo sapiens
6678	SECRETED PROTEIN, ACIDIC, CYSTEINE-RICH (OSTEONECTIN)	9606:Homo sapiens
2067	EXCISION REPAIR CROSS-COMPLEMENTING RODENT REPAIR DEFICIENCY, COMPLEMENTATION GROUP 1 (INCLUDES OVERLAPPING ANTISENSE SEQUENCE)	9606:Homo sapiens
796	CALCITONIN/CALCITONIN-RELATED POLYPEPTIDE, ALPHA	9606:Homo sapiens
467	ACTIVATING TRANSCRIPTION FACTOR 3	9606:Homo sapiens
56547	MATRIX METALLOPEPTIDASE 26	9606:Homo sapiens
1045	CAUDAL TYPE HOMEOBOX TRANSCRIPTION FACTOR 2	9606:Homo sapiens
7515	X-RAY REPAIR COMPLEMENTING DEFECTIVE REPAIR IN CHINESE HAMSTER CELLS 1	9606:Homo sapiens
7015	TELOMERASE REVERSE TRANSCRIPTASE	9606:Homo sapiens
30848	CANCER/TESTIS ANTIGEN 2	9606:Homo sapiens
1316	KRUPPEL-LIKE FACTOR 6	9606:Homo sapiens
4103	MELANOMA ANTIGEN FAMILY A, 4	9606:Homo sapiens
4585	MUCIN 4, TRACHEOBRONCHIAL	9606:Homo sapiens
4072	TUMOR-ASSOCIATED CALCIUM SIGNAL TRANSDUCER 1	9606:Homo sapiens
1485	CANCER/TESTIS ANTIGEN 1B	9606:Homo sapiens
7012	TELOMERASE RNA COMPONENT	9606:Homo sapiens
4584	MUCIN 3A, INTESTINAL	9606:Homo sapiens
4582	MUCIN 1, TRANSMEMBRANE	9606:Homo sapiens
51741	PUTATIVE OXIDOREDUCTASE	9606:Homo sapiens
3205	HOMEOBOX A9	9606:Homo sapiens
4586	MUCIN 5, SUBTYPES A AND C, TRACHEOBRONCHIAL/GASTRIC	9606:Homo sapiens
574	B MELANOMA ANTIGEN	9606:Homo sapiens
4100	MELANOMA ANTIGEN FAMILY A, 1 (DIRECTS EXPRESSION OF ANTIGEN MZ2-E)	9606:Homo sapiens
7153	TOPOISOMERASE (DNA) II ALPHA 170KDA	9606:Homo sapiens
3481	INSULIN-LIKE GROWTH FACTOR 2 (SOMATOMEDIN A)	9606:Homo sapiens
7015	TELOMERASE REVERSE TRANSCRIPTASE	32630:Synthetic construct
3814	KISS-1 METASTASIS-SUPPRESSOR	9606:Homo sapiens
4163	MUTATED IN COLORECTAL CANCERS	9606:Homo sapiens
9166	ESTROGEN RECEPTOR BINDING SITE ASSOCIATED, ANTIGEN, 9	9606:Homo sapiens
6790	AURORA KINASE A	9606:Homo sapiens
1601	DISABLED HOMOLOG 2, MITOGEN-RESPONSIVE PHOSPHOPROTEIN (DROSOPHILA)	9606:Homo sapiens
4583	MUCIN 2, INTESTINAL/TRACHEAL	9606:Homo sapiens
8626	TUMOR PROTEIN P73-LIKE	9606:Homo sapiens
780	DISCOIDIN DOMAIN RECEPTOR FAMILY, MEMBER 1	9606:Homo sapiens
4162	MELANOMA CELL ADHESION MOLECULE	9606:Homo sapiens
5947	RETINOL BINDING PROTEIN 1, CELLULAR	9606:Homo sapiens
11214	LYMPHOID BLAST CRISIS ONCOGENE	9606:Homo sapiens
4288	ANTIGEN IDENTIFIED BY MONOCLONAL ANTIBODY KI-67	9606:Homo sapiens

## Sheet: Genes unique to EC
ENTREZ_GENE_ID	Gene Name	Species	KEGG_PATHWAY
2023	ENOLASE 1, (ALPHA)	9606:Homo sapiens	hsa00010:Glycolysis / Gluconeogenesis,
2027	ENOLASE 1, (ALPHA)	9606:Homo sapiens	hsa00010:Glycolysis / Gluconeogenesis,
2597	GLYCERALDEHYDE-3-PHOSPHATE DEHYDROGENASE	9606:Homo sapiens	hsa00010:Glycolysis / Gluconeogenesis, hsa01510:Neurodegenerative Diseases, hsa05010:Alzheimer's disease, hsa05040:Huntington's disease, hsa05050:Dentatorubropallidoluysian atrophy (DRPLA),
3417	ISOCITRATE DEHYDROGENASE 1 (NADP+), SOLUBLE	9606:Homo sapiens	hsa00020:Citrate cycle (TCA cycle), hsa00480:Glutathione metabolism, hsa00720:Reductive carboxylate cycle (CO2 fixation),
2539	GLUCOSE-6-PHOSPHATE DEHYDROGENASE	9606:Homo sapiens	hsa00030:Pentose phosphate pathway, hsa00480:Glutathione metabolism,
54600	UDP GLUCURONOSYLTRANSFERASE 1 FAMILY, POLYPEPTIDE A9	9606:Homo sapiens	hsa00040:Pentose and glucuronate interconversions, hsa00150:Androgen and estrogen metabolism, hsa00500:Starch and sucrose metabolism, hsa00860:Porphyrin and chlorophyll metabolism, hsa00980:Metabolism of xenobiotics by cytochrome P450,
7366	UDP GLUCURONOSYLTRANSFERASE 2 FAMILY, POLYPEPTIDE B15	9606:Homo sapiens	hsa00040:Pentose and glucuronate interconversions, hsa00150:Androgen and estrogen metabolism, hsa00500:Starch and sucrose metabolism, hsa00860:Porphyrin and chlorophyll metabolism, hsa00980:Metabolism of xenobiotics by cytochrome P450,
54577	UDP GLUCURONOSYLTRANSFERASE 1 FAMILY, POLYPEPTIDE A7	9606:Homo sapiens	hsa00040:Pentose and glucuronate interconversions, hsa00150:Androgen and estrogen metabolism, hsa00500:Starch and sucrose metabolism, hsa00860:Porphyrin and chlorophyll metabolism, hsa00980:Metabolism of xenobiotics by cytochrome P450,
7364	UDP GLUCURONOSYLTRANSFERASE 2 FAMILY, POLYPEPTIDE B7	9606:Homo sapiens	hsa00040:Pentose and glucuronate interconversions, hsa00150:Androgen and estrogen metabolism, hsa00500:Starch and sucrose metabolism, hsa00860:Porphyrin and chlorophyll metabolism, hsa00980:Metabolism of xenobiotics by cytochrome P450,
7365	UDP GLUCURONOSYLTRANSFERASE 2 FAMILY, POLYPEPTIDE B10	9606:Homo sapiens	hsa00040:Pentose and glucuronate interconversions, hsa00150:Androgen and estrogen metabolism, hsa00500:Starch and sucrose metabolism, hsa00860:Porphyrin and chlorophyll metabolism, hsa00980:Metabolism of xenobiotics by cytochrome P450,
54575	UDP GLUCURONOSYLTRANSFERASE 1 FAMILY, POLYPEPTIDE A10	9606:Homo sapiens	hsa00040:Pentose and glucuronate interconversions, hsa00150:Androgen and estrogen metabolism, hsa00500:Starch and sucrose metabolism, hsa00860:Porphyrin and chlorophyll metabolism, hsa00980:Metabolism of xenobiotics by cytochrome P450,
54576	UDP GLUCURONOSYLTRANSFERASE 1 FAMILY, POLYPEPTIDE A8	9606:Homo sapiens	hsa00040:Pentose and glucuronate interconversions, hsa00150:Androgen and estrogen metabolism, hsa00500:Starch and sucrose metabolism, hsa00860:Porphyrin and chlorophyll metabolism, hsa00980:Metabolism of xenobiotics by cytochrome P450,
3295	HYDROXYSTEROID (17-BETA) DEHYDROGENASE 4	9606:Homo sapiens	hsa00062:Fatty acid elongation in mitochondria, hsa00071:Fatty acid metabolism, hsa00280:Valine, leucine and isoleucine degradation, hsa00281:Geraniol degradation, hsa00310:Lysine degradation, hsa00380:Tryptophan metabolism, hsa00650:Butanoate metabolism, hsa00930:Caprolactam degradation,
1728	NAD(P)H DEHYDROGENASE, QUINONE 1	9606:Homo sapiens	hsa00100:Biosynthesis of steroids,
2222	FARNESYL-DIPHOSPHATE FARNESYLTRANSFERASE 1	9606:Homo sapiens	hsa00100:Biosynthesis of steroids, hsa00900:Terpenoid biosynthesis,
4697	NADH DEHYDROGENASE (UBIQUINONE) 1 ALPHA SUBCOMPLEX, 4, 9KDA	9606:Homo sapiens	hsa00190:Oxidative phosphorylation,
4715	NADH DEHYDROGENASE (UBIQUINONE) 1 BETA SUBCOMPLEX, 9, 22KDA	9606:Homo sapiens	hsa00190:Oxidative phosphorylation,
4953	ORNITHINE DECARBOXYLASE 1	9606:Homo sapiens	hsa00220:Urea cycle and metabolism of amino groups,
4830	NON-METASTATIC CELLS 1, PROTEIN (NM23A) EXPRESSED IN	9606:Homo sapiens	hsa00230:Purine metabolism, hsa00240:Pyrimidine metabolism,
4860	NUCLEOSIDE PHOSPHORYLASE	9606:Homo sapiens	hsa00230:Purine metabolism, hsa00240:Pyrimidine metabolism, hsa00760:Nicotinate and nicotinamide metabolism,
2272	FRAGILE HISTIDINE TRIAD GENE	9606:Homo sapiens	hsa00230:Purine metabolism, hsa05222:Small cell lung cancer, hsa05223:Non-small cell lung cancer,
4507	METHYLTHIOADENOSINE PHOSPHORYLASE	9606:Homo sapiens	hsa00271:Methionine metabolism,
4843	NITRIC OXIDE SYNTHASE 2A (INDUCIBLE, HEPATOCYTES)	9606:Homo sapiens	hsa00330:Arginine and proline metabolism, hsa04020:Calcium signaling pathway, hsa04730:Long-term depression, hsa05222:Small cell lung cancer,
24142	N-ACETYLTRANSFERASE 6	9606:Homo sapiens	hsa00350:Tyrosine metabolism, hsa00360:Phenylalanine metabolism, hsa00564:Glycerophospholipid metabolism, hsa00624:1- and 2-Methylnaphthalene degradation, hsa00632:Benzoate degradation via CoA ligation, hsa00903:Limonene and pinene degradation, hsa00960:Alkaloid biosynthesis II,
51205	ACID PHOSPHATASE 6, LYSOPHOSPHATIDIC	9606:Homo sapiens	hsa00361:gamma-Hexachlorocyclohexane degradation, hsa00740:Riboflavin metabolism,
250	ALKALINE PHOSPHATASE, PLACENTAL (REGAN ISOZYME)	9606:Homo sapiens	hsa00361:gamma-Hexachlorocyclohexane degradation, hsa00790:Folate biosynthesis,
2878	GLUTATHIONE PEROXIDASE 3 (PLASMA)	9606:Homo sapiens	hsa00480:Glutathione metabolism, hsa00590:Arachidonic acid metabolism,
4249	MANNOSYL (ALPHA-1,6-)-GLYCOPROTEIN BETA-1,6-N-ACETYL-GLUCOSAMINYLTRANSFERASE	9606:Homo sapiens	hsa00510:N-Glycan biosynthesis, hsa01030:Glycan structures - biosynthesis 1,
8692	HYALURONOGLUCOSAMINIDASE 2	9606:Homo sapiens	hsa00531:Glycosaminoglycan degradation, hsa01032:Glycan structures - degradation,
10855	HEPARANASE	9606:Homo sapiens	hsa00531:Glycosaminoglycan degradation, hsa01032:Glycan structures - degradation,
9956	HEPARAN SULFATE (GLUCOSAMINE) 3-O-SULFOTRANSFERASE 2	9606:Homo sapiens	hsa00534:Heparan sulfate biosynthesis, hsa01030:Glycan structures - biosynthesis 1,
5291	PHOSPHOINOSITIDE-3-KINASE, CATALYTIC, BETA POLYPEPTIDE	9606:Homo sapiens	hsa00562:Inositol phosphate metabolism, hsa04012:ErbB signaling pathway, hsa04070:Phosphatidylinositol signaling system, hsa04150:mTOR signaling pathway, hsa04210:Apoptosis, hsa04370:VEGF signaling pathway, hsa04510:Focal adhesion, hsa04620:Toll-like receptor signaling pathway, hsa04630:Jak-STAT signaling pathway, hsa04650:Natural killer cell mediated cytotoxicity, hsa04660:T cell receptor signal…
4048	LEUKOTRIENE A4 HYDROLASE	9606:Homo sapiens	hsa00590:Arachidonic acid metabolism,
239	ARACHIDONATE 12-LIPOXYGENASE	9606:Homo sapiens	hsa00590:Arachidonic acid metabolism,
5743	PROSTAGLANDIN-ENDOPEROXIDE SYNTHASE 2 (PROSTAGLANDIN G/H SYNTHASE AND CYCLOOXYGENASE)	9606:Homo sapiens	hsa00590:Arachidonic acid metabolism, hsa04370:VEGF signaling pathway, hsa05222:Small cell lung cancer,
768	CARBONIC ANHYDRASE IX	9606:Homo sapiens	hsa00910:Nitrogen metabolism,
8875	VANIN 2	9606:Homo sapiens	hsa00930:Caprolactam degradation,
1645	ALDO-KETO REDUCTASE FAMILY 1, MEMBER C1 (DIHYDRODIOL DEHYDROGENASE 1; 20-ALPHA (3-ALPHA)-HYDROXYSTEROID DEHYDROGENASE)	9606:Homo sapiens	hsa00980:Metabolism of xenobiotics by cytochrome P450,
1646	ALDO-KETO REDUCTASE FAMILY 1, MEMBER C2 (DIHYDRODIOL DEHYDROGENASE 2; BILE ACID BINDING PROTEIN; 3-ALPHA HYDROXYSTEROID DEHYDROGENASE, TYPE III)	9606:Homo sapiens	hsa00980:Metabolism of xenobiotics by cytochrome P450,
3848	KERATIN 1 (EPIDERMOLYTIC HYPERKERATOSIS)	9606:Homo sapiens	hsa01430:Cell Communication,
4000	LAMIN A/C	9606:Homo sapiens	hsa01430:Cell Communication,
1674	DESMIN	9606:Homo sapiens	hsa01430:Cell Communication,
3860	KERATIN 13	9606:Homo sapiens	hsa01430:Cell Communication,
7431	VIMENTIN	9606:Homo sapiens	hsa01430:Cell Communication,
3851	KERATIN 4	9606:Homo sapiens	hsa01430:Cell Communication,
5649	REELIN	9606:Homo sapiens	hsa01430:Cell Communication, hsa04510:Focal adhesion, hsa04512:ECM-receptor interaction,
3655	INTEGRIN, ALPHA 6	9606:Homo sapiens	hsa01430:Cell Communication, hsa04510:Focal adhesion, hsa04512:ECM-receptor interaction, hsa04514:Cell adhesion molecules (CAMs), hsa04640:Hematopoietic cell lineage, hsa04810:Regulation of actin cytoskeleton, hsa05222:Small cell lung cancer,
6696	SECRETED PHOSPHOPROTEIN 1 (OSTEOPONTIN, BONE SIALOPROTEIN I, EARLY T-LYMPHOCYTE ACTIVATION 1)	9606:Homo sapiens	hsa01430:Cell Communication, hsa04510:Focal adhesion, hsa04512:ECM-receptor interaction, hsa04620:Toll-like receptor signaling pathway,
284217	LAMININ, ALPHA 1	9606:Homo sapiens	hsa01430:Cell Communication, hsa04510:Focal adhesion, hsa04512:ECM-receptor interaction, hsa05060:Prion disease, hsa05222:Small cell lung cancer,
1288	COLLAGEN, TYPE IV, ALPHA 6	9606:Homo sapiens	hsa01430:Cell Communication, hsa04510:Focal adhesion, hsa04512:ECM-receptor interaction, hsa05222:Small cell lung cancer,
3918	LAMININ, GAMMA 2	9606:Homo sapiens	hsa01430:Cell Communication, hsa04510:Focal adhesion, hsa04512:ECM-receptor interaction, hsa05222:Small cell lung cancer,
60	ACTIN, BETA	9606:Homo sapiens	hsa01430:Cell Communication, hsa04510:Focal adhesion, hsa04520:Adherens junction, hsa04530:Tight junction, hsa04670:Leukocyte transendothelial migration, hsa04810:Regulation of actin cytoskeleton, hsa05110:Cholera - Infection, hsa05130:Pathogenic Escherichia coli infection - EHEC, hsa05131:Pathogenic Escherichia coli infection - EPEC,
320	AMYLOID BETA (A4) PRECURSOR PROTEIN-BINDING, FAMILY A, MEMBER 1 (X11)	9606:Homo sapiens	hsa01510:Neurodegenerative Diseases,
7345	UBIQUITIN CARBOXYL-TERMINAL ESTERASE L1 (UBIQUITIN THIOLESTERASE)	9606:Homo sapiens	hsa01510:Neurodegenerative Diseases, hsa05020:Parkinson's disease,
85320	ATP-BINDING CASSETTE TRANSPORTER MRP8	9606:Homo sapiens	hsa02010:ABC transporters - General,
6158	RIBOSOMAL PROTEIN L28	9606:Homo sapiens	hsa03010:Ribosome,
6129	RIBOSOMAL PROTEIN L7	9606:Homo sapiens	hsa03010:Ribosome,
9045	RIBOSOMAL PROTEIN L14	9606:Homo sapiens	hsa03010:Ribosome,
5423	POLYMERASE (DNA DIRECTED), BETA	9606:Homo sapiens	hsa03030:DNA polymerase,
6729	SIGNAL RECOGNITION PARTICLE 54KDA	9606:Homo sapiens	hsa03060:Protein export,
6256	RETINOID X RECEPTOR, ALPHA	9606:Homo sapiens	hsa03320:PPAR signaling pathway, hsa04920:Adipocytokine signaling pathway, hsa05216:Thyroid cancer, hsa05222:Small cell lung cancer, hsa05223:Non-small cell lung cancer,
3925	STATHMIN 1/ONCOPROTEIN 18	9606:Homo sapiens	hsa04010:MAPK signaling pathway,
3725	V-JUN SARCOMA VIRUS 17 ONCOGENE HOMOLOG (AVIAN)	9606:Homo sapiens	hsa04010:MAPK signaling pathway, hsa04012:ErbB signaling pathway, hsa04310:Wnt signaling pathway, hsa04510:Focal adhesion, hsa04620:Toll-like receptor signaling pathway, hsa04660:T cell receptor signaling pathway, hsa04662:B cell receptor signaling pathway, hsa04912:GnRH signaling pathway, hsa05120:Epithelial cell signaling in Helicobacter pylori infection, hsa05210:Colorectal cancer, hsa05211:Re…
2002	ELK1, MEMBER OF ETS ONCOGENE FAMILY	9606:Homo sapiens	hsa04010:MAPK signaling pathway, hsa04012:ErbB signaling pathway, hsa04510:Focal adhesion, hsa04910:Insulin signaling pathway, hsa04912:GnRH signaling pathway, hsa05213:Endometrial cancer,
8913	CALCIUM CHANNEL, VOLTAGE-DEPENDENT, ALPHA 1G SUBUNIT	9606:Homo sapiens	hsa04010:MAPK signaling pathway, hsa04020:Calcium signaling pathway, hsa04930:Type II diabetes mellitus,
7040	TRANSFORMING GROWTH FACTOR, BETA 1 (CAMURATI-ENGELMANN DISEASE)	9606:Homo sapiens	hsa04010:MAPK signaling pathway, hsa04060:Cytokine-cytokine receptor interaction, hsa04110:Cell cycle, hsa04350:TGF-beta signaling pathway, hsa05210:Colorectal cancer, hsa05211:Renal cell carcinoma, hsa05212:Pancreatic cancer, hsa05220:Chronic myeloid leukemia,
355	FAS (TNF RECEPTOR SUPERFAMILY, MEMBER 6)	9606:Homo sapiens	hsa04010:MAPK signaling pathway, hsa04060:Cytokine-cytokine receptor interaction, hsa04115:p53 signaling pathway, hsa04210:Apoptosis, hsa04650:Natural killer cell mediated cytotoxicity, hsa04940:Type I diabetes mellitus,
3553	INTERLEUKIN 1, BETA	9606:Homo sapiens	hsa04010:MAPK signaling pathway, hsa04060:Cytokine-cytokine receptor interaction, hsa04210:Apoptosis, hsa04620:Toll-like receptor signaling pathway, hsa04640:Hematopoietic cell lineage, hsa04940:Type I diabetes mellitus, hsa05010:Alzheimer's disease,
7046	TRANSFORMING GROWTH FACTOR, BETA RECEPTOR I (ACTIVIN A RECEPTOR TYPE II-LIKE KINASE, 53KDA)	9606:Homo sapiens	hsa04010:MAPK signaling pathway, hsa04060:Cytokine-cytokine receptor interaction, hsa04350:TGF-beta signaling pathway, hsa04520:Adherens junction, hsa05210:Colorectal cancer, hsa05212:Pancreatic cancer, hsa05220:Chronic myeloid leukemia,
5155	PLATELET-DERIVED GROWTH FACTOR BETA POLYPEPTIDE (SIMIAN SARCOMA VIRAL (V-SIS) ONCOGENE HOMOLOG)	9606:Homo sapiens	hsa04010:MAPK signaling pathway, hsa04060:Cytokine-cytokine receptor interaction, hsa04510:Focal adhesion, hsa04540:Gap junction, hsa04810:Regulation of actin cytoskeleton, hsa05211:Renal cell carcinoma, hsa05214:Glioma, hsa05215:Prostate cancer, hsa05218:Melanoma,
4803	NERVE GROWTH FACTOR, BETA POLYPEPTIDE	9606:Homo sapiens	hsa04010:MAPK signaling pathway, hsa04210:Apoptosis,
4790	NUCLEAR FACTOR OF KAPPA LIGHT POLYPEPTIDE GENE ENHANCER IN B-CELLS 1 (P105)	9606:Homo sapiens	hsa04010:MAPK signaling pathway, hsa04210:Apoptosis, hsa04620:Toll-like receptor signaling pathway, hsa04660:T cell receptor signaling pathway, hsa04662:B cell receptor signaling pathway, hsa04920:Adipocytokine signaling pathway, hsa05120:Epithelial cell signaling in Helicobacter pylori infection, hsa05212:Pancreatic cancer, hsa05215:Prostate cancer, hsa05220:Chronic myeloid leukemia, hsa05221:Ac…
4914	NEUROTROPHIC TYROSINE KINASE, RECEPTOR, TYPE 1	9606:Homo sapiens	hsa04010:MAPK signaling pathway, hsa04210:Apoptosis, hsa05216:Thyroid cancer,
2260	FIBROBLAST GROWTH FACTOR RECEPTOR 1 (FMS-RELATED TYROSINE KINASE 2, PFEIFFER SYNDROME)	9606:Homo sapiens	hsa04010:MAPK signaling pathway, hsa04520:Adherens junction, hsa04810:Regulation of actin cytoskeleton, hsa05215:Prostate cancer, hsa05218:Melanoma,
22800	RELATED RAS VIRAL (R-RAS) ONCOGENE HOMOLOG 2	9606:Homo sapiens	hsa04010:MAPK signaling pathway, hsa04530:Tight junction, hsa04810:Regulation of actin cytoskeleton,
2353	V-FOS FBJ MURINE OSTEOSARCOMA VIRAL ONCOGENE HOMOLOG	9606:Homo sapiens	hsa04010:MAPK signaling pathway, hsa04620:Toll-like receptor signaling pathway, hsa04660:T cell receptor signaling pathway, hsa04662:B cell receptor signaling pathway, hsa05210:Colorectal cancer,
2264	FIBROBLAST GROWTH FACTOR RECEPTOR 4	9606:Homo sapiens	hsa04010:MAPK signaling pathway, hsa04810:Regulation of actin cytoskeleton,
2248	FIBROBLAST GROWTH FACTOR 3 (MURINE MAMMARY TUMOR VIRUS INTEGRATION SITE (V-INT-2) ONCOGENE HOMOLOG)	9606:Homo sapiens	hsa04010:MAPK signaling pathway, hsa04810:Regulation of actin cytoskeleton, hsa05218:Melanoma,
2249	FIBROBLAST GROWTH FACTOR 4 (HEPARIN SECRETORY TRANSFORMING PROTEIN 1, KAPOSI SARCOMA ONCOGENE)	9606:Homo sapiens	hsa04010:MAPK signaling pathway, hsa04810:Regulation of actin cytoskeleton, hsa05218:Melanoma,
2122	ECOTROPIC VIRAL INTEGRATION SITE 1	9606:Homo sapiens	hsa04010:MAPK signaling pathway, hsa05220:Chronic myeloid leukemia,
374	AMPHIREGULIN (SCHWANNOMA-DERIVED GROWTH FACTOR)	9606:Homo sapiens	hsa04012:ErbB signaling pathway,
2069	EPIREGULIN	9606:Homo sapiens	hsa04012:ErbB signaling pathway,
25	V-ABL ABELSON MURINE LEUKEMIA VIRAL ONCOGENE HOMOLOG 1	9606:Homo sapiens	hsa04012:ErbB signaling pathway, hsa04110:Cell cycle, hsa04360:Axon guidance, hsa05130:Pathogenic Escherichia coli infection - EHEC, hsa05131:Pathogenic Escherichia coli infection - EPEC, hsa05220:Chronic myeloid leukemia,
6714	V-SRC SARCOMA (SCHMIDT-RUPPIN A-2) VIRAL ONCOGENE HOMOLOG (AVIAN)	9606:Homo sapiens	hsa04012:ErbB signaling pathway, hsa04370:VEGF signaling pathway, hsa04510:Focal adhesion, hsa04520:Adherens junction, hsa04530:Tight junction, hsa04540:Gap junction, hsa04912:GnRH signaling pathway, hsa05120:Epithelial cell signaling in Helicobacter pylori infection,
7039	TRANSFORMING GROWTH FACTOR, ALPHA	9606:Homo sapiens	hsa04012:ErbB signaling pathway, hsa05211:Renal cell carcinoma, hsa05212:Pancreatic cancer, hsa05214:Glioma, hsa05215:Prostate cancer, hsa05223:Non-small cell lung cancer,
1812	DOPAMINE RECEPTOR D1	9606:Homo sapiens	hsa04020:Calcium signaling pathway, hsa04080:Neuroactive ligand-receptor interaction, hsa04540:Gap junction,
2324	FMS-RELATED TYROSINE KINASE 4	9606:Homo sapiens	hsa04060:Cytokine-cytokine receptor interaction,
8771	TUMOR NECROSIS FACTOR RECEPTOR SUPERFAMILY, MEMBER 6B, DECOY	9606:Homo sapiens	hsa04060:Cytokine-cytokine receptor interaction,
7424	VASCULAR ENDOTHELIAL GROWTH FACTOR C	9606:Homo sapiens	hsa04060:Cytokine-cytokine receptor interaction, hsa04150:mTOR signaling pathway, hsa04510:Focal adhesion, hsa05211:Renal cell carcinoma, hsa05212:Pancreatic cancer, hsa05219:Bladder cancer,
4233	MET PROTO-ONCOGENE (HEPATOCYTE GROWTH FACTOR RECEPTOR)	9606:Homo sapiens	hsa04060:Cytokine-cytokine receptor interaction, hsa04360:Axon guidance, hsa04510:Focal adhesion, hsa04520:Adherens junction, hsa05120:Epithelial cell signaling in Helicobacter pylori infection, hsa05210:Colorectal cancer, hsa05211:Renal cell carcinoma, hsa05218:Melanoma,
6352	CHEMOKINE (C-C MOTIF) LIGAND 5	9606:Homo sapiens	hsa04060:Cytokine-cytokine receptor interaction, hsa04620:Toll-like receptor signaling pathway, hsa05120:Epithelial cell signaling in Helicobacter pylori infection,
3576	INTERLEUKIN 8	32630:Synthetic construct	hsa04060:Cytokine-cytokine receptor interaction, hsa04620:Toll-like receptor signaling pathway, hsa05120:Epithelial cell signaling in Helicobacter pylori infection, hsa05219:Bladder cancer,
3576	INTERLEUKIN 8	9606:Homo sapiens	hsa04060:Cytokine-cytokine receptor interaction, hsa04620:Toll-like receptor signaling pathway, hsa05120:Epithelial cell signaling in Helicobacter pylori infection, hsa05219:Bladder cancer,
3578	INTERLEUKIN 9	9606:Homo sapiens	hsa04060:Cytokine-cytokine receptor interaction, hsa04630:Jak-STAT signaling pathway,
3572	INTERLEUKIN 6 SIGNAL TRANSDUCER (GP130, ONCOSTATIN M RECEPTOR)	9606:Homo sapiens	hsa04060:Cytokine-cytokine receptor interaction, hsa04630:Jak-STAT signaling pathway,
3570	INTERLEUKIN 6 RECEPTOR	9606:Homo sapiens	hsa04060:Cytokine-cytokine receptor interaction, hsa04630:Jak-STAT signaling pathway, hsa04640:Hematopoietic cell lineage,
3575	INTERLEUKIN 7 RECEPTOR	9606:Homo sapiens	hsa04060:Cytokine-cytokine receptor interaction, hsa04630:Jak-STAT signaling pathway, hsa04640:Hematopoietic cell lineage,
3586	INTERLEUKIN 10	9606:Homo sapiens	hsa04060:Cytokine-cytokine receptor interaction, hsa04630:Jak-STAT signaling pathway, hsa04660:T cell receptor signaling pathway,
84634	KISS1 RECEPTOR	9606:Homo sapiens	hsa04080:Neuroactive ligand-receptor interaction,
2357	FORMYL PEPTIDE RECEPTOR 1	9606:Homo sapiens	hsa04080:Neuroactive ligand-receptor interaction,
1813	DOPAMINE RECEPTOR D2	9606:Homo sapiens	hsa04080:Neuroactive ligand-receptor interaction, hsa04540:Gap junction,
2904	GLUTAMATE RECEPTOR, IONOTROPIC, N-METHYL D-ASPARTATE 2B	9606:Homo sapiens	hsa04080:Neuroactive ligand-receptor interaction, hsa04720:Long-term potentiation,
5591	PROTEIN KINASE, DNA-ACTIVATED, CATALYTIC POLYPEPTIDE	9606:Homo sapiens	hsa04110:Cell cycle,
890	CYCLIN A2	9606:Homo sapiens	hsa04110:Cell cycle,
4173	MCM4 MINICHROMOSOME MAINTENANCE DEFICIENT 4 (S. CEREVISIAE)	9606:Homo sapiens	hsa04110:Cell cycle,
5347	POLO-LIKE KINASE 1 (DROSOPHILA)	9606:Homo sapiens	hsa04110:Cell cycle,
699	BUB1 BUDDING UNINHIBITED BY BENZIMIDAZOLES 1 HOMOLOG (YEAST)	9606:Homo sapiens	hsa04110:Cell cycle,
9232	PITUITARY TUMOR-TRANSFORMING 1	9606:Homo sapiens	hsa04110:Cell cycle,
5111	PROLIFERATING CELL NUCLEAR ANTIGEN	9606:Homo sapiens	hsa04110:Cell cycle,
891	CYCLIN B1	9606:Homo sapiens	hsa04110:Cell cycle, hsa04115:p53 signaling pathway,
2810	STRATIFIN	9606:Homo sapiens	hsa04110:Cell cycle, hsa04115:p53 signaling pathway,
983	CELL DIVISION CYCLE 2, G1 TO S AND G2 TO M	9606:Homo sapiens	hsa04110:Cell cycle, hsa04115:p53 signaling pathway, hsa04540:Gap junction,
898	CYCLIN E1	9606:Homo sapiens	hsa04110:Cell cycle, hsa04115:p53 signaling pathway, hsa05215:Prostate cancer, hsa05222:Small cell lung cancer,
3065	HISTONE DEACETYLASE 1	9606:Homo sapiens	hsa04110:Cell cycle, hsa04330:Notch signaling pathway, hsa05220:Chronic myeloid leukemia,
5934	RETINOBLASTOMA-LIKE 2 (P130)	9606:Homo sapiens	hsa04110:Cell cycle, hsa04350:TGF-beta signaling pathway,
5925	RETINOBLASTOMA 1 (INCLUDING OSTEOSARCOMA)	9606:Homo sapiens	hsa04110:Cell cycle, hsa05212:Pancreatic cancer, hsa05214:Glioma, hsa05215:Prostate cancer, hsa05218:Melanoma, hsa05219:Bladder cancer, hsa05220:Chronic myeloid leukemia, hsa05222:Small cell lung cancer, hsa05223:Non-small cell lung cancer,
9021	SUPPRESSOR OF CYTOKINE SIGNALING 3	9606:Homo sapiens	hsa04120:Ubiquitin mediated proteolysis, hsa04630:Jak-STAT signaling pathway, hsa04910:Insulin signaling pathway, hsa04920:Adipocytokine signaling pathway, hsa04930:Type II diabetes mellitus,
8651	SUPPRESSOR OF CYTOKINE SIGNALING 1	9606:Homo sapiens	hsa04120:Ubiquitin mediated proteolysis, hsa04630:Jak-STAT signaling pathway, hsa04910:Insulin signaling pathway, hsa04930:Type II diabetes mellitus,
7428	VON HIPPEL-LINDAU TUMOR SUPPRESSOR	9606:Homo sapiens	hsa04120:Ubiquitin mediated proteolysis, hsa05211:Renal cell carcinoma,
1676	DNA FRAGMENTATION FACTOR, 45KDA, ALPHA POLYPEPTIDE	9606:Homo sapiens	hsa04210:Apoptosis,
4792	NUCLEAR FACTOR OF KAPPA LIGHT POLYPEPTIDE GENE ENHANCER IN B-CELLS INHIBITOR, ALPHA	9606:Homo sapiens	hsa04210:Apoptosis, hsa04620:Toll-like receptor signaling pathway, hsa04660:T cell receptor signaling pathway, hsa04662:B cell receptor signaling pathway, hsa04920:Adipocytokine signaling pathway, hsa05120:Epithelial cell signaling in Helicobacter pylori infection, hsa05215:Prostate cancer, hsa05220:Chronic myeloid leukemia, hsa05222:Small cell lung cancer,
5970	V-REL RETICULOENDOTHELIOSIS VIRAL ONCOGENE HOMOLOG A, NUCLEAR FACTOR OF KAPPA LIGHT POLYPEPTIDE GENE ENHANCER IN B-CELLS 3, P65 (AVIAN)	9606:Homo sapiens	hsa04210:Apoptosis, hsa04620:Toll-like receptor signaling pathway, hsa04920:Adipocytokine signaling pathway, hsa05120:Epithelial cell signaling in Helicobacter pylori infection, hsa05212:Pancreatic cancer, hsa05215:Prostate cancer, hsa05220:Chronic myeloid leukemia, hsa05221:Acute myeloid leukemia, hsa05222:Small cell lung cancer,
8061	FOS-LIKE ANTIGEN 1	9606:Homo sapiens	hsa04310:Wnt signaling pathway,
6423	SECRETED FRIZZLED-RELATED PROTEIN 2	9606:Homo sapiens	hsa04310:Wnt signaling pathway,
10023	FREQUENTLY REARRANGED IN ADVANCED T-CELL LYMPHOMAS	9606:Homo sapiens	hsa04310:Wnt signaling pathway,
6422	SECRETED FRIZZLED-RELATED PROTEIN 1	9606:Homo sapiens	hsa04310:Wnt signaling pathway,
11197	WNT INHIBITORY FACTOR 1	9606:Homo sapiens	hsa04310:Wnt signaling pathway,
85409	NAKED CUTICLE HOMOLOG 2 (DROSOPHILA)	9606:Homo sapiens	hsa04310:Wnt signaling pathway,
6424	SECRETED FRIZZLED-RELATED PROTEIN 4	9606:Homo sapiens	hsa04310:Wnt signaling pathway,
7483	WINGLESS-TYPE MMTV INTEGRATION SITE FAMILY, MEMBER 9A	9606:Homo sapiens	hsa04310:Wnt signaling pathway, hsa04340:Hedgehog signaling pathway, hsa04916:Melanogenesis, hsa05217:Basal cell carcinoma,
7477	WINGLESS-TYPE MMTV INTEGRATION SITE FAMILY, MEMBER 7B	9606:Homo sapiens	hsa04310:Wnt signaling pathway, hsa04340:Hedgehog signaling pathway, hsa04916:Melanogenesis, hsa05217:Basal cell carcinoma,
7480	WINGLESS-TYPE MMTV INTEGRATION SITE FAMILY, MEMBER 10B	9606:Homo sapiens	hsa04310:Wnt signaling pathway, hsa04340:Hedgehog signaling pathway, hsa04916:Melanogenesis, hsa05217:Basal cell carcinoma,
80326	WINGLESS-TYPE MMTV INTEGRATION SITE FAMILY, MEMBER 10A	9606:Homo sapiens	hsa04310:Wnt signaling pathway, hsa04340:Hedgehog signaling pathway, hsa04916:Melanogenesis, hsa05217:Basal cell carcinoma,
387	RAS HOMOLOG GENE FAMILY, MEMBER A	9606:Homo sapiens	hsa04310:Wnt signaling pathway, hsa04350:TGF-beta signaling pathway, hsa04360:Axon guidance, hsa04510:Focal adhesion, hsa04520:Adherens junction, hsa04530:Tight junction, hsa04660:T cell receptor signaling pathway, hsa04670:Leukocyte transendothelial migration, hsa04810:Regulation of actin cytoskeleton, hsa05130:Pathogenic Escherichia coli infection - EHEC, hsa05131:Pathogenic Escherichia coli in…
324	ADENOMATOSIS POLYPOSIS COLI	9606:Homo sapiens	hsa04310:Wnt signaling pathway, hsa04810:Regulation of actin cytoskeleton, hsa05210:Colorectal cancer, hsa05213:Endometrial cancer, hsa05217:Basal cell carcinoma,
8312	AXIN 1	9606:Homo sapiens	hsa04310:Wnt signaling pathway, hsa05210:Colorectal cancer, hsa05213:Endometrial cancer, hsa05217:Basal cell carcinoma,
2114	V-ETS ERYTHROBLASTOSIS VIRUS E26 ONCOGENE HOMOLOG 2 (AVIAN)	9606:Homo sapiens	hsa04320:Dorso-ventral axis formation,
3714	JAGGED 2	9606:Homo sapiens	hsa04330:Notch signaling pathway,
654	BONE MORPHOGENETIC PROTEIN 6	9606:Homo sapiens	hsa04340:Hedgehog signaling pathway, hsa04350:TGF-beta signaling pathway,
2735	GLIOMA-ASSOCIATED ONCOGENE HOMOLOG 1 (ZINC FINGER PROTEIN)	9606:Homo sapiens	hsa04340:Hedgehog signaling pathway, hsa05217:Basal cell carcinoma,
3397	INHIBITOR OF DNA BINDING 1, DOMINANT NEGATIVE HELIX-LOOP-HELIX PROTEIN	9606:Homo sapiens	hsa04350:TGF-beta signaling pathway,
1942	EPHRIN-A1	9606:Homo sapiens	hsa04360:Axon guidance,
1948	EPHRIN-B2	9606:Homo sapiens	hsa04360:Axon guidance,
2049	EPH RECEPTOR B3	9606:Homo sapiens	hsa04360:Axon guidance,
2043	EPH RECEPTOR A4	9606:Homo sapiens	hsa04360:Axon guidance,
81	ACTININ, ALPHA 4	9606:Homo sapiens	hsa04510:Focal adhesion, hsa04520:Adherens junction, hsa04530:Tight junction, hsa04670:Leukocyte transendothelial migration, hsa04810:Regulation of actin cytoskeleton,
3480	INSULIN-LIKE GROWTH FACTOR 1 RECEPTOR	9606:Homo sapiens	hsa04510:Focal adhesion, hsa04520:Adherens junction, hsa04730:Long-term depression, hsa05210:Colorectal cancer, hsa05214:Glioma, hsa05215:Prostate cancer, hsa05218:Melanoma,
4633	MYOSIN, LIGHT POLYPEPTIDE 2, REGULATORY, CARDIAC, SLOW	9606:Homo sapiens	hsa04510:Focal adhesion, hsa04530:Tight junction, hsa04670:Leukocyte transendothelial migration, hsa04810:Regulation of actin cytoskeleton,
214	ACTIVATED LEUKOCYTE CELL ADHESION MOLECULE	9606:Homo sapiens	hsa04514:Cell adhesion molecules (CAMs),
80380	PROGRAMMED CELL DEATH 1 LIGAND 2	9606:Homo sapiens	hsa04514:Cell adhesion molecules (CAMs),
23705	IMMUNOGLOBULIN SUPERFAMILY, MEMBER 4	9606:Homo sapiens	hsa04514:Cell adhesion molecules (CAMs),
29126	CD274 ANTIGEN	9606:Homo sapiens	hsa04514:Cell adhesion molecules (CAMs),
1366	CLAUDIN 7	9606:Homo sapiens	hsa04514:Cell adhesion molecules (CAMs), hsa04530:Tight junction, hsa04670:Leukocyte transendothelial migration,
3105	MAJOR HISTOCOMPATIBILITY COMPLEX, CLASS I, A	9606:Homo sapiens	hsa04514:Cell adhesion molecules (CAMs), hsa04612:Antigen processing and presentation, hsa04650:Natural killer cell mediated cytotoxicity, hsa04940:Type I diabetes mellitus,
3106	MAJOR HISTOCOMPATIBILITY COMPLEX, CLASS I, B	9606:Homo sapiens	hsa04514:Cell adhesion molecules (CAMs), hsa04612:Antigen processing and presentation, hsa04650:Natural killer cell mediated cytotoxicity, hsa04940:Type I diabetes mellitus,
3107	MAJOR HISTOCOMPATIBILITY COMPLEX, CLASS I, B	9606:Homo sapiens	hsa04514:Cell adhesion molecules (CAMs), hsa04612:Antigen processing and presentation, hsa04650:Natural killer cell mediated cytotoxicity, hsa04940:Type I diabetes mellitus,
5788	PROTEIN TYROSINE PHOSPHATASE, RECEPTOR TYPE, C	9606:Homo sapiens	hsa04514:Cell adhesion molecules (CAMs), hsa04660:T cell receptor signaling pathway,
5175	PLATELET/ENDOTHELIAL CELL ADHESION MOLECULE (CD31 ANTIGEN)	9606:Homo sapiens	hsa04514:Cell adhesion molecules (CAMs), hsa04670:Leukocyte transendothelial migration,
1003	CADHERIN 5, TYPE 2, VE-CADHERIN (VASCULAR EPITHELIUM)	9606:Homo sapiens	hsa04514:Cell adhesion molecules (CAMs), hsa04670:Leukocyte transendothelial migration,
7412	VASCULAR CELL ADHESION MOLECULE 1	9606:Homo sapiens	hsa04514:Cell adhesion molecules (CAMs), hsa04670:Leukocyte transendothelial migration,
6591	SNAIL HOMOLOG 2 (DROSOPHILA)	9606:Homo sapiens	hsa04520:Adherens junction,
7525	V-YES-1 YAMAGUCHI SARCOMA VIRAL ONCOGENE HOMOLOG 1	9606:Homo sapiens	hsa04520:Adherens junction, hsa04530:Tight junction,
5770	PROTEIN TYROSINE PHOSPHATASE, NON-RECEPTOR TYPE 1	9606:Homo sapiens	hsa04520:Adherens junction, hsa04910:Insulin signaling pathway,
8573	CALCIUM/CALMODULIN-DEPENDENT SERINE PROTEIN KINASE (MAGUK FAMILY)	9606:Homo sapiens	hsa04530:Tight junction,
2017	CORTACTIN	9606:Homo sapiens	hsa04530:Tight junction, hsa05130:Pathogenic Escherichia coli infection - EHEC, hsa05131:Pathogenic Escherichia coli infection - EPEC,
203068	TUBULIN, BETA	9606:Homo sapiens	hsa04540:Gap junction, hsa05130:Pathogenic Escherichia coli infection - EHEC, hsa05131:Pathogenic Escherichia coli infection - EPEC,
7846	TUBULIN, ALPHA 3	9606:Homo sapiens	hsa04540:Gap junction, hsa05130:Pathogenic Escherichia coli infection - EHEC, hsa05131:Pathogenic Escherichia coli infection - EPEC,
7277	TUBULIN, ALPHA 1 (TESTIS SPECIFIC)	9606:Homo sapiens	hsa04540:Gap junction, hsa05130:Pathogenic Escherichia coli infection - EHEC, hsa05131:Pathogenic Escherichia coli infection - EPEC,
10747	MANNAN-BINDING LECTIN SERINE PEPTIDASE 2	9606:Homo sapiens	hsa04610:Complement and coagulation cascades,
811	CALRETICULIN	9606:Homo sapiens	hsa04612:Antigen processing and presentation,
3308	HEAT SHOCK 70KDA PROTEIN 4	9606:Homo sapiens	hsa04612:Antigen processing and presentation,
9641	INHIBITOR OF KAPPA LIGHT POLYPEPTIDE GENE ENHANCER IN B-CELLS, KINASE EPSILON	9606:Homo sapiens	hsa04620:Toll-like receptor signaling pathway,
7037	TRANSFERRIN RECEPTOR (P90, CD71)	9606:Homo sapiens	hsa04640:Hematopoietic cell lineage,
27035	NADPH OXIDASE 1	9606:Homo sapiens	hsa04670:Leukocyte transendothelial migration,
7430	VILLIN 2 (EZRIN)	9606:Homo sapiens	hsa04670:Leukocyte transendothelial migration, hsa04810:Regulation of actin cytoskeleton, hsa05130:Pathogenic Escherichia coli infection - EHEC, hsa05131:Pathogenic Escherichia coli infection - EPEC,
1730	DIAPHANOUS HOMOLOG 2 (DROSOPHILA)	9606:Homo sapiens	hsa04810:Regulation of actin cytoskeleton,
3651	INSULIN PROMOTER FACTOR 1, HOMEODOMAIN TRANSCRIPTION FACTOR	9606:Homo sapiens	hsa04930:Type II diabetes mellitus, hsa04950:Maturity onset diabetes of the young,
7052	TRANSGLUTAMINASE 2 (C POLYPEPTIDE, PROTEIN-GLUTAMINE-GAMMA-GLUTAMYLTRANSFERASE)	9606:Homo sapiens	hsa05040:Huntington's disease,
332	BACULOVIRAL IAP REPEAT-CONTAINING 5 (SURVIVIN)	9606:Homo sapiens	hsa05210:Colorectal cancer,
7184	HEAT SHOCK PROTEIN 90KDA BETA (GRP94), MEMBER 1	9606:Homo sapiens	hsa05215:Prostate cancer,
1612	DEATH-ASSOCIATED PROTEIN KINASE 1	9606:Homo sapiens	hsa05219:Bladder cancer,
5914	RETINOIC ACID RECEPTOR, ALPHA	9606:Homo sapiens	hsa05221:Acute myeloid leukemia,
5915	RETINOIC ACID RECEPTOR, BETA	9606:Homo sapiens	hsa05222:Small cell lung cancer, hsa05223:Non-small cell lung cancer,
26330	GLYCERALDEHYDE-3-PHOSPHATE DEHYDROGENASE, SPERMATOGENIC	9606:Homo sapiens
51562	MAP3K12 BINDING INHIBITORY PROTEIN 1	9606:Homo sapiens
6707	SMALL PROLINE-RICH PROTEIN 3	9606:Homo sapiens
10397	N-MYC DOWNSTREAM REGULATED GENE 1	9606:Homo sapiens
11162	NUDIX (NUCLEOSIDE DIPHOSPHATE LINKED MOIETY X)-TYPE MOTIF 6	9606:Homo sapiens
6049	RING FINGER PROTEIN (C3H2C3 TYPE) 6	9606:Homo sapiens
2012	EPITHELIAL MEMBRANE PROTEIN 1	9606:Homo sapiens
6283	S100 CALCIUM BINDING PROTEIN A12 (CALGRANULIN C)	9606:Homo sapiens
3223	HOMEOBOX C6	9606:Homo sapiens
3209	HOMEOBOX A13	9606:Homo sapiens
27030	HYPOTHETICAL PROTEIN S240II117	9606:Homo sapiens
176	AGGRECAN 1 (CHONDROITIN SULFATE PROTEOGLYCAN 1, LARGE AGGREGATING PROTEOGLYCAN, ANTIGEN IDENTIFIED BY MONOCLONAL ANTIBODY A0122)	9606:Homo sapiens
4322	MATRIX METALLOPEPTIDASE 13 (COLLAGENASE 3)	9606:Homo sapiens
9947	MELANOMA ANTIGEN FAMILY C, 1	9606:Homo sapiens
58190	CTD (CARBOXY-TERMINAL DOMAIN, RNA POLYMERASE II, POLYPEPTIDE A) SMALL PHOSPHATASE 1	9606:Homo sapiens
7169	TROPOMYOSIN 2 (BETA)	9606:Homo sapiens
6318	SERPIN PEPTIDASE INHIBITOR, CLADE B (OVALBUMIN), MEMBER 3	9606:Homo sapiens
10403	KINETOCHORE ASSOCIATED 2	9606:Homo sapiens
3219	HOMEOBOX B9	9606:Homo sapiens
4495	METALLOTHIONEIN 1G	9606:Homo sapiens
2070	EYES ABSENT HOMOLOG 4 (DROSOPHILA)	9606:Homo sapiens
5087	PRE-B-CELL LEUKEMIA TRANSCRIPTION FACTOR 1	9606:Homo sapiens
7076	TIMP METALLOPEPTIDASE INHIBITOR 1	9606:Homo sapiens
3217	HOMEOBOX B7	9606:Homo sapiens
6285	S100 CALCIUM BINDING PROTEIN, BETA (NEURAL)	9606:Homo sapiens
6279	S100 CALCIUM BINDING PROTEIN A8 (CALGRANULIN A)	9606:Homo sapiens
6596	SWI/SNF RELATED, MATRIX ASSOCIATED, ACTIN DEPENDENT REGULATOR OF CHROMATIN, SUBFAMILY A, MEMBER 3	9606:Homo sapiens
7171	TROPOMYOSIN 4	9606:Homo sapiens
339967	TRANSMEMBRANE PROTEASE, SERINE 11A	9606:Homo sapiens
49860	CORNULIN	9606:Homo sapiens
5629	PROSPERO-RELATED HOMEOBOX 1	9606:Homo sapiens
11177	BROMODOMAIN ADJACENT TO ZINC FINGER DOMAIN, 1A	9606:Homo sapiens
6757	SYNOVIAL SARCOMA, X BREAKPOINT 2	9606:Homo sapiens
3190	HETEROGENEOUS NUCLEAR RIBONUCLEOPROTEIN K	9606:Homo sapiens
53340	SPERM AUTOANTIGENIC PROTEIN 17	9606:Homo sapiens
157638	FAMILY WITH SEQUENCE SIMILARITY 84, MEMBER B	9606:Homo sapiens
7001	PEROXIREDOXIN 2	9606:Homo sapiens
8050	PYRUVATE DEHYDROGENASE COMPLEX, COMPONENT X	9606:Homo sapiens
8445	DUAL-SPECIFICITY TYROSINE-(Y)-PHOSPHORYLATION REGULATED KINASE 2	9606:Homo sapiens
7013	TELOMERIC REPEAT BINDING FACTOR (NIMA-INTERACTING) 1	9606:Homo sapiens
688	KRUPPEL-LIKE FACTOR 5 (INTESTINAL)	9606:Homo sapiens
7291	TWIST HOMOLOG 1 (ACROCEPHALOSYNDACTYLY 3; SAETHRE-CHOTZEN SYNDROME) (DROSOPHILA)	9606:Homo sapiens
6876	TRANSGELIN	9606:Homo sapiens
390	RHO FAMILY GTPASE 3	9606:Homo sapiens
3660	INTERFERON REGULATORY FACTOR 2	9606:Homo sapiens
6695	SPARC/OSTEONECTIN, CWCV AND KAZAL-LIKE DOMAINS PROTEOGLYCAN (TESTICAN) 1	9606:Homo sapiens
6588	SARCOLIPIN	9606:Homo sapiens
79400	NADPH OXIDASE, EF-HAND CALCIUM BINDING DOMAIN 5	9606:Homo sapiens
4504	METALLOTHIONEIN 3 (GROWTH INHIBITORY FACTOR (NEUROTROPHIC))	9606:Homo sapiens
3236	HOMEOBOX D10	9606:Homo sapiens
4101	MELANOMA ANTIGEN FAMILY A, 2	9606:Homo sapiens
1046	CAUDAL TYPE HOMEOBOX TRANSCRIPTION FACTOR 4	9606:Homo sapiens
7026	NUCLEAR RECEPTOR SUBFAMILY 2, GROUP F, MEMBER 2	9606:Homo sapiens
65117	SIMILAR TO SPLICING FACTOR, ARGININE/SERINE-RICH 4	9606:Homo sapiens
1476	CYSTATIN B (STEFIN B)	9606:Homo sapiens
6282	S100 CALCIUM BINDING PROTEIN A11 (CALGIZZARIN)	9606:Homo sapiens
302	ANNEXIN A2	9606:Homo sapiens
3659	INTERFERON REGULATORY FACTOR 1	9606:Homo sapiens
4192	MIDKINE (NEURITE GROWTH-PROMOTING FACTOR 2)	9606:Homo sapiens
7168	TROPOMYOSIN 1 (ALPHA)	9606:Homo sapiens
3221	HOMEOBOX C4	9606:Homo sapiens
22919	MICROTUBULE-ASSOCIATED PROTEIN, RP/EB FAMILY, MEMBER 1	9606:Homo sapiens
3248	HYDROXYPROSTAGLANDIN DEHYDROGENASE 15-(NAD)	9606:Homo sapiens
22948	CHAPERONIN CONTAINING TCP1, SUBUNIT 5 (EPSILON)	9606:Homo sapiens
6281	S100 CALCIUM BINDING PROTEIN A10 (ANNEXIN II LIGAND, CALPACTIN I, LIGHT POLYPEPTIDE (P11))	9606:Homo sapiens
84152	PROTEIN PHOSPHATASE 1, REGULATORY (INHIBITOR) SUBUNIT 1B (DOPAMINE AND CAMP REGULATED PHOSPHOPROTEIN, DARPP-32)	9606:Homo sapiens
3169	FORKHEAD BOX A1	9606:Homo sapiens
6273	S100 CALCIUM BINDING PROTEIN A2	9606:Homo sapiens
1936	EUKARYOTIC TRANSLATION ELONGATION FACTOR 1 DELTA (GUANINE NUCLEOTIDE EXCHANGE PROTEIN)	9606:Homo sapiens
1999	E74-LIKE FACTOR 3 (ETS DOMAIN TRANSCRIPTION FACTOR, EPITHELIAL-SPECIFIC )	9606:Homo sapiens
55743	CHECKPOINT WITH FORKHEAD AND RING FINGER DOMAINS	9606:Homo sapiens
3204	HOMEOBOX A7	9606:Homo sapiens
10726	NUCLEAR DISTRIBUTION GENE C HOMOLOG (A. NIDULANS)	9606:Homo sapiens
7799	PR DOMAIN CONTAINING 2, WITH ZNF DOMAIN	9606:Homo sapiens
3225	HOMEOBOX C9	9606:Homo sapiens
4015	LYSYL OXIDASE	9606:Homo sapiens
29911	HOOK HOMOLOG 2 (DROSOPHILA)	9606:Homo sapiens
4070	TUMOR-ASSOCIATED CALCIUM SIGNAL TRANSDUCER 2	9606:Homo sapiens
558	AXL RECEPTOR TYROSINE KINASE	9606:Homo sapiens
23081	JUMONJI DOMAIN CONTAINING 2C	9606:Homo sapiens
83595	SRY (SEX DETERMINING REGION Y)-BOX 7	9606:Homo sapiens
53827	FXYD DOMAIN CONTAINING ION TRANSPORT REGULATOR 5	9606:Homo sapiens
3239	HOMEOBOX D13	9606:Homo sapiens
30968	STOMATIN (EPB72)-LIKE 2	9606:Homo sapiens
80124	VALOSIN CONTAINING PROTEIN (P97)/P47 COMPLEX INTERACTING PROTEIN 1	9606:Homo sapiens
4637	MYOSIN, LIGHT POLYPEPTIDE 6, ALKALI, SMOOTH MUSCLE AND NON-MUSCLE	9606:Homo sapiens
2543	G ANTIGEN 1	9606:Homo sapiens
9244	CYTOKINE RECEPTOR-LIKE FACTOR 1	9606:Homo sapiens
6834	SURFEIT 1	9606:Homo sapiens
6275	S100 CALCIUM BINDING PROTEIN A4 (CALCIUM PROTEIN, CALVASCULIN, METASTASIN, MURINE PLACENTAL HOMOLOG)	9606:Homo sapiens
8000	PROSTATE STEM CELL ANTIGEN	9606:Homo sapiens
3235	HOMEOBOX D9	9606:Homo sapiens
1084	CARCINOEMBRYONIC ANTIGEN-RELATED CELL ADHESION MOLECULE 3	9606:Homo sapiens
8163	CEREBELLAR DEGENERATION-RELATED AUTOANTIGEN-3	9606:Homo sapiens
5300	PROTEIN (PEPTIDYLPROLYL CIS/TRANS ISOMERASE) NIMA-INTERACTING 1	9606:Homo sapiens
6624	FASCIN HOMOLOG 1, ACTIN-BUNDLING PROTEIN (STRONGYLOCENTROTUS PURPURATUS)	9606:Homo sapiens
11099	PROTEIN TYROSINE PHOSPHATASE, NON-RECEPTOR TYPE 21	9606:Homo sapiens
7032	TREFOIL FACTOR 2 (SPASMOLYTIC PROTEIN 1)	9606:Homo sapiens
7421	VITAMIN D (1,25- DIHYDROXYVITAMIN D3) RECEPTOR	9606:Homo sapiens
55206	SNO, STRAWBERRY NOTCH HOMOLOG 1 (DROSOPHILA)	9606:Homo sapiens
7284	TU TRANSLATION ELONGATION FACTOR, MITOCHONDRIAL	9606:Homo sapiens
4692	NECDIN HOMOLOG (MOUSE)	9606:Homo sapiens
5052	PEROXIREDOXIN 1	9606:Homo sapiens
7050	TGFB-INDUCED FACTOR (TALE FAMILY HOMEOBOX)	9606:Homo sapiens
5307	PAIRED-LIKE HOMEODOMAIN TRANSCRIPTION FACTOR 1	9606:Homo sapiens
5245	PROHIBITIN	9606:Homo sapiens
57402	S100 CALCIUM BINDING PROTEIN A14	9606:Homo sapiens
5396	PAIRED RELATED HOMEOBOX 1	9606:Homo sapiens
7447	VISININ-LIKE 1	9606:Homo sapiens
56654	DKFZP586J0523 PROTEIN	9606:Homo sapiens
6286	S100 CALCIUM BINDING PROTEIN P	9606:Homo sapiens
51438	MELANOMA ANTIGEN FAMILY C, 2	9606:Homo sapiens
199	ALLOGRAFT INFLAMMATORY FACTOR 1	9606:Homo sapiens
23452	ANGIOPOIETIN-LIKE 2	9606:Homo sapiens
22806	ZINC FINGER PROTEIN, SUBFAMILY 1A, 3 (AIOLOS)	9606:Homo sapiens
2626	GATA BINDING PROTEIN 4	9606:Homo sapiens
133482	SOLUTE CARRIER ORGANIC ANION TRANSPORTER FAMILY, MEMBER 6A1	9606:Homo sapiens
90139	TETRASPANIN 18	9606:Homo sapiens
51193	ZINC FINGER PROTEIN 639	9606:Homo sapiens
6278	S100 CALCIUM BINDING PROTEIN A7 (PSORIASIN 1)	9606:Homo sapiens
56999	ADAM METALLOPEPTIDASE WITH THROMBOSPONDIN TYPE 1 MOTIF, 9	9606:Homo sapiens
7053	TRANSGLUTAMINASE 3 (E POLYPEPTIDE, PROTEIN-GLUTAMINE-GAMMA-GLUTAMYLTRANSFERASE)	9606:Homo sapiens
9314	KRUPPEL-LIKE FACTOR 4 (GUT)	9606:Homo sapiens
1396	CYSTEINE-RICH PROTEIN 1 (INTESTINAL)	9606:Homo sapiens
7078	TIMP METALLOPEPTIDASE INHIBITOR 3 (SORSBY FUNDUS DYSTROPHY, PSEUDOINFLAMMATORY)	9606:Homo sapiens
23671	TRANSMEMBRANE PROTEIN WITH EGF-LIKE AND TWO FOLLISTATIN-LIKE DOMAINS 2	9606:Homo sapiens
2627	GATA BINDING PROTEIN 6	9606:Homo sapiens
6005	RH-ASSOCIATED GLYCOPROTEIN	9606:Homo sapiens
4968	8-OXOGUANINE DNA GLYCOSYLASE	9606:Homo sapiens
158521	FRAGILE X MENTAL RETARDATION 1 NEIGHBOR	9606:Homo sapiens
301	ANNEXIN A1	9606:Homo sapiens
4319	MATRIX METALLOPEPTIDASE 10 (STROMELYSIN 2)	9606:Homo sapiens
3621	INHIBITOR OF GROWTH FAMILY, MEMBER 1	9606:Homo sapiens
3222	HOMEOBOX C5	9606:Homo sapiens
4118	MAL, T-CELL DIFFERENTIATION PROTEIN	9606:Homo sapiens
1287	COLLAGEN, TYPE IV, ALPHA 5 (ALPORT SYNDROME)	9606:Homo sapiens
53353	LOW DENSITY LIPOPROTEIN-RELATED PROTEIN 1B (DELETED IN TUMORS)	9606:Homo sapiens
1832	DESMOPLAKIN	9606:Homo sapiens
3206	HOMEOBOX A10	9606:Homo sapiens
3838	KARYOPHERIN ALPHA 2 (RAG COHORT 1, IMPORTIN ALPHA 1)	9606:Homo sapiens
9112	METASTASIS ASSOCIATED 1	9606:Homo sapiens
5493	PERIPLAKIN	9606:Homo sapiens
1063	CENTROMERE PROTEIN F, 350/400KA (MITOSIN)	9606:Homo sapiens
864	RUNT-RELATED TRANSCRIPTION FACTOR 3	9606:Homo sapiens
2099	ESTROGEN RECEPTOR 1	9606:Homo sapiens
2886	GROWTH FACTOR RECEPTOR-BOUND PROTEIN 7	9606:Homo sapiens
1044	CAUDAL TYPE HOMEOBOX TRANSCRIPTION FACTOR 1	9606:Homo sapiens
3224	HOMEOBOX C8	9606:Homo sapiens
10641	TUMOR SUPPRESSOR CANDIDATE 4	9606:Homo sapiens
79180	EF-HAND DOMAIN FAMILY, MEMBER D2	9606:Homo sapiens
5918	RETINOIC ACID RECEPTOR RESPONDER (TAZAROTENE INDUCED) 1	9606:Homo sapiens
8557	TITIN-CAP (TELETHONIN)	9606:Homo sapiens
26525	INTERLEUKIN 1 FAMILY, MEMBER 5 (DELTA)	9606:Homo sapiens
79631	ELONGATION FACTOR TU GTP BINDING DOMAIN CONTAINING 1	9606:Homo sapiens
1410	CRYSTALLIN, ALPHA B	9606:Homo sapiens
220972	MEMBRANE-ASSOCIATED RING FINGER (C3HC4) 8	9606:Homo sapiens
3199	HOMEOBOX A2	9606:Homo sapiens
4588	MUCIN 6, GASTRIC	9606:Homo sapiens
29102	RIBONUCLEASE III, NUCLEAR	9606:Homo sapiens
54487	DIGEORGE SYNDROME CRITICAL REGION GENE 8	9606:Homo sapiens
5083	PAIRED BOX GENE 9	9606:Homo sapiens
6280	S100 CALCIUM BINDING PROTEIN A9 (CALGRANULIN B)	9606:Homo sapiens
321	AMYLOID BETA (A4) PRECURSOR PROTEIN-BINDING, FAMILY A, MEMBER 2 (X11-LIKE)	9606:Homo sapiens
26986	POLY(A) BINDING PROTEIN, CYTOPLASMIC 2	9606:Homo sapiens
140628	GATA BINDING PROTEIN 5	9606:Homo sapiens
84864	MYC INDUCED NUCLEAR ANTIGEN	9606:Homo sapiens
1958	EARLY GROWTH RESPONSE 1	9606:Homo sapiens
7031	TREFOIL FACTOR 1 (BREAST CANCER, ESTROGEN-INDUCIBLE SEQUENCE EXPRESSED IN)	9606:Homo sapiens
241	ARACHIDONATE 5-LIPOXYGENASE-ACTIVATING PROTEIN	9606:Homo sapiens
341	APOLIPOPROTEIN C-I	9606:Homo sapiens
7490	WILMS TUMOR 1	9606:Homo sapiens
3730	KALLMANN SYNDROME 1 SEQUENCE	9606:Homo sapiens
1164	CDC28 PROTEIN KINASE REGULATORY SUBUNIT 2	9606:Homo sapiens
26579	MYELOMA OVEREXPRESSED GENE (IN A SUBSET OF T(11;14) POSITIVE MULTIPLE MYELOMAS)	9606:Homo sapiens
10948	START DOMAIN CONTAINING 3	9606:Homo sapiens
6762	SUPPRESSION OF TUMORIGENICITY 3	9606:Homo sapiens
7010	TEK TYROSINE KINASE, ENDOTHELIAL (VENOUS MALFORMATIONS, MULTIPLE CUTANEOUS AND MUCOSAL)	9606:Homo sapiens
118430	SMALL BREAST EPITHELIAL MUCIN	9606:Homo sapiens
4102	MELANOMA ANTIGEN FAMILY A, 3	9606:Homo sapiens
6400	SEL-1 SUPPRESSOR OF LIN-12-LIKE (C. ELEGANS)	9606:Homo sapiens
23047	ANDROGEN-INDUCED PROLIFERATION INHIBITOR	9606:Homo sapiens
347	APOLIPOPROTEIN D	9606:Homo sapiens
256309	KM-HN-1 PROTEIN	9606:Homo sapiens
6271	S100 CALCIUM BINDING PROTEIN A1	9606:Homo sapiens
2665	GDP DISSOCIATION INHIBITOR 2	9606:Homo sapiens
5774	PROTEIN TYROSINE PHOSPHATASE, NON-RECEPTOR TYPE 3	9606:Homo sapiens
5916	RETINOIC ACID RECEPTOR, GAMMA	9606:Homo sapiens
7025	NUCLEAR RECEPTOR SUBFAMILY 2, GROUP F, MEMBER 1	9606:Homo sapiens
51450	PAIRED RELATED HOMEOBOX 2	9606:Homo sapiens
135228	CD109 ANTIGEN (GOV PLATELET ALLOANTIGENS)	9606:Homo sapiens
130497	ODD-SKIPPED RELATED 1 (DROSOPHILA)	9606:Homo sapiens
9971	NUCLEAR RECEPTOR SUBFAMILY 1, GROUP H, MEMBER 4	9606:Homo sapiens
4017	LYSYL OXIDASE-LIKE 2	9606:Homo sapiens
84651	SERINE PEPTIDASE INHIBITOR, KAZAL TYPE 7 (PUTATIVE)	9606:Homo sapiens
84417	ESOPHAGEAL CANCER RELATED GENE 4 PROTEIN	9606:Homo sapiens
51364	ZINC FINGER, MYND-TYPE CONTAINING 10	9606:Homo sapiens
51458	RH FAMILY, C GLYCOPROTEIN	9606:Homo sapiens
6737	TRIPARTITE MOTIF-CONTAINING 21	9606:Homo sapiens
7014	TELOMERIC REPEAT BINDING FACTOR 2	9606:Homo sapiens
389	RAS HOMOLOG GENE FAMILY, MEMBER C	9606:Homo sapiens
1490	CONNECTIVE TISSUE GROWTH FACTOR	9606:Homo sapiens
6498	SKI-LIKE	9606:Homo sapiens
3934	LIPOCALIN 2 (ONCOGENE 24P3)	9606:Homo sapiens
4255	O-6-METHYLGUANINE-DNA METHYLTRANSFERASE	9606:Homo sapiens
9289	G PROTEIN-COUPLED RECEPTOR 56	9606:Homo sapiens
7077	TIMP METALLOPEPTIDASE INHIBITOR 2	9606:Homo sapiens
57575	PROTOCADHERIN 10	9606:Homo sapiens
5967	REGENERATING ISLET-DERIVED 1 ALPHA (PANCREATIC STONE PROTEIN, PANCREATIC THREAD PROTEIN)	9606:Homo sapiens
148867	SOLUTE CARRIER FAMILY 30 (ZINC TRANSPORTER), MEMBER 7	9606:Homo sapiens
9068	ANGIOPOIETIN-LIKE 1	9606:Homo sapiens
27018	NERVE GROWTH FACTOR RECEPTOR (TNFRSF16) ASSOCIATED PROTEIN 1	9606:Homo sapiens
220064	ORAL CANCER OVEREXPRESSED 1	9606:Homo sapiens
7520	X-RAY REPAIR COMPLEMENTING DEFECTIVE REPAIR IN CHINESE HAMSTER CELLS 5 (DOUBLE-STRAND-BREAK REJOINING; KU AUTOANTIGEN, 80KDA)	9606:Homo sapiens
7980	TISSUE FACTOR PATHWAY INHIBITOR 2	9606:Homo sapiens
1191	CLUSTERIN	9606:Homo sapiens
7011	TELOMERASE-ASSOCIATED PROTEIN 1	9606:Homo sapiens
7045	TRANSFORMING GROWTH FACTOR, BETA-INDUCED, 68KDA	9606:Homo sapiens
10874	NEUROMEDIN U	9606:Homo sapiens
2547	X-RAY REPAIR COMPLEMENTING DEFECTIVE REPAIR IN CHINESE HAMSTER CELLS 6 (KU AUTOANTIGEN, 70KDA)	9606:Homo sapiens
4320	MATRIX METALLOPEPTIDASE 11 (STROMELYSIN 3)	9606:Homo sapiens
8766	RAB11A, MEMBER RAS ONCOGENE FAMILY	9606:Homo sapiens
3090	HYPERMETHYLATED IN CANCER 1	9606:Homo sapiens
7415	VALOSIN-CONTAINING PROTEIN	9606:Homo sapiens
727897

## Sheet: Genes unique to OC
ENTREZ_GENE_ID	Gene Name	Species	KEGG_PATHWAY
2592	GALACTOSE-1-PHOSPHATE URIDYLYLTRANSFERASE	9606:Homo sapiens	hsa00052:Galactose metabolism, hsa00520:Nucleotide sugars metabolism,
2194	FATTY ACID SYNTHASE	9606:Homo sapiens	hsa00061:Fatty acid biosynthesis, hsa01040:Polyunsaturated fatty acid biosynthesis, hsa04910:Insulin signaling pathway,
1806	DIHYDROPYRIMIDINE DEHYDROGENASE	9606:Homo sapiens	hsa00240:Pyrimidine metabolism, hsa00410:beta-Alanine metabolism, hsa00770:Pantothenate and CoA biosynthesis,
6470	SERINE HYDROXYMETHYLTRANSFERASE 1 (SOLUBLE)	9606:Homo sapiens	hsa00260:Glycine, serine and threonine metabolism, hsa00310:Lysine degradation, hsa00460:Cyanoamino acid metabolism, hsa00670:One carbon pool by folate, hsa00680:Methane metabolism,
1312	CATECHOL-O-METHYLTRANSFERASE	9606:Homo sapiens	hsa00350:Tyrosine metabolism,
1576	CYTOCHROME P450, SUBFAMILY IIIA (NIPHEDIPINE OXIDASE), POLYPEPTIDE 3	9606:Homo sapiens	hsa00361:gamma-Hexachlorocyclohexane degradation, hsa00591:Linoleic acid metabolism, hsa00980:Metabolism of xenobiotics by cytochrome P450,
1545	CYTOCHROME P450, FAMILY 1, SUBFAMILY B, POLYPEPTIDE 1	9606:Homo sapiens	hsa00380:Tryptophan metabolism, hsa00980:Metabolism of xenobiotics by cytochrome P450,
119391	GLUTATHIONE S-TRANSFERASE OMEGA 2	9606:Homo sapiens	hsa00480:Glutathione metabolism, hsa00980:Metabolism of xenobiotics by cytochrome P450,
2944	GLUTATHIONE S-TRANSFERASE M1	9606:Homo sapiens	hsa00480:Glutathione metabolism, hsa00980:Metabolism of xenobiotics by cytochrome P450,
2950	GLUTATHIONE S-TRANSFERASE PI	9606:Homo sapiens	hsa00480:Glutathione metabolism, hsa00980:Metabolism of xenobiotics by cytochrome P450, hsa05215:Prostate cancer,
10555	1-ACYLGLYCEROL-3-PHOSPHATE O-ACYLTRANSFERASE 2 (LYSOPHOSPHATIDIC ACID ACYLTRANSFERASE, BETA)	9606:Homo sapiens	hsa00561:Glycerolipid metabolism, hsa00564:Glycerophospholipid metabolism, hsa00565:Ether lipid metabolism,
8611	PHOSPHATIDIC ACID PHOSPHATASE TYPE 2A	9606:Homo sapiens	hsa00561:Glycerolipid metabolism, hsa00564:Glycerophospholipid metabolism, hsa00565:Ether lipid metabolism, hsa00600:Sphingolipid metabolism,
2822	GLYCOSYLPHOSPHATIDYLINOSITOL SPECIFIC PHOSPHOLIPASE D1	9606:Homo sapiens	hsa00563:Glycosylphosphatidylinositol(GPI)-anchor biosynthesis,
43	ACETYLCHOLINESTERASE (YT BLOOD GROUP)	9606:Homo sapiens	hsa00564:Glycerophospholipid metabolism,
874	CARBONYL REDUCTASE 3	9606:Homo sapiens	hsa00590:Arachidonic acid metabolism,
4524	5,10-METHYLENETETRAHYDROFOLATE REDUCTASE (NADPH)	9606:Homo sapiens	hsa00670:One carbon pool by folate, hsa00680:Methane metabolism,
2052	EPOXIDE HYDROLASE 1, MICROSOMAL (XENOBIOTIC)	9606:Homo sapiens	hsa00980:Metabolism of xenobiotics by cytochrome P450,
7059	THROMBOSPONDIN 3	9606:Homo sapiens	hsa01430:Cell Communication, hsa04350:TGF-beta signaling pathway, hsa04510:Focal adhesion, hsa04512:ECM-receptor interaction,
2697	GAP JUNCTION PROTEIN, ALPHA 1, 43KDA (CONNEXIN 43)	9606:Homo sapiens	hsa01430:Cell Communication, hsa04540:Gap junction,
836	CASPASE 3, APOPTOSIS-RELATED CYSTEINE PEPTIDASE	9606:Homo sapiens	hsa01510:Neurodegenerative Diseases, hsa04010:MAPK signaling pathway, hsa04115:p53 signaling pathway, hsa04210:Apoptosis, hsa04650:Natural killer cell mediated cytotoxicity, hsa05010:Alzheimer's disease, hsa05040:Huntington's disease, hsa05050:Dentatorubropallidoluysian atrophy (DRPLA), hsa05120:Epithelial cell signaling in Helicobacter pylori infection, hsa05210:Colorectal cancer,
55294	F-BOX AND WD-40 DOMAIN PROTEIN 7 (ARCHIPELAGO HOMOLOG, DROSOPHILA)	9606:Homo sapiens	hsa01510:Neurodegenerative Diseases, hsa04120:Ubiquitin mediated proteolysis,
5071	PARKINSON DISEASE (AUTOSOMAL RECESSIVE, JUVENILE) 2, PARKIN	9606:Homo sapiens	hsa01510:Neurodegenerative Diseases, hsa04120:Ubiquitin mediated proteolysis, hsa05020:Parkinson's disease,
348	APOLIPOPROTEIN E	9606:Homo sapiens	hsa01510:Neurodegenerative Diseases, hsa05010:Alzheimer's disease,
9429	ATP-BINDING CASSETTE, SUB-FAMILY G (WHITE), MEMBER 2	9606:Homo sapiens	hsa02010:ABC transporters - General,
8647	ATP-BINDING CASSETTE, SUB-FAMILY B (MDR/TAP), MEMBER 11	9606:Homo sapiens	hsa02010:ABC transporters - General,
5243	ATP-BINDING CASSETTE, SUB-FAMILY B (MDR/TAP), MEMBER 1	9606:Homo sapiens	hsa02010:ABC transporters - General,
335	APOLIPOPROTEIN A-I	9606:Homo sapiens	hsa03320:PPAR signaling pathway,
3611	INTEGRIN-LINKED KINASE	9606:Homo sapiens	hsa03320:PPAR signaling pathway, hsa04510:Focal adhesion, hsa05213:Endometrial cancer,
4217	MITOGEN-ACTIVATED PROTEIN KINASE KINASE KINASE 5	9606:Homo sapiens	hsa04010:MAPK signaling pathway,
1845	DUAL SPECIFICITY PHOSPHATASE 3 (VACCINIA VIRUS PHOSPHATASE VH1-RELATED)	9606:Homo sapiens	hsa04010:MAPK signaling pathway,
4915	NEUROTROPHIC TYROSINE KINASE, RECEPTOR, TYPE 2	9606:Homo sapiens	hsa04010:MAPK signaling pathway,
208	V-AKT MURINE THYMOMA VIRAL ONCOGENE HOMOLOG 2	9606:Homo sapiens	hsa04010:MAPK signaling pathway, hsa04012:ErbB signaling pathway, hsa04150:mTOR signaling pathway, hsa04210:Apoptosis, hsa04370:VEGF signaling pathway, hsa04510:Focal adhesion, hsa04530:Tight junction, hsa04620:Toll-like receptor signaling pathway, hsa04630:Jak-STAT signaling pathway, hsa04660:T cell receptor signaling pathway, hsa04662:B cell receptor signaling pathway, hsa04664:Fc epsilon RI si…
207	V-AKT MURINE THYMOMA VIRAL ONCOGENE HOMOLOG 1	9606:Homo sapiens	hsa04010:MAPK signaling pathway, hsa04012:ErbB signaling pathway, hsa04150:mTOR signaling pathway, hsa04210:Apoptosis, hsa04370:VEGF signaling pathway, hsa04510:Focal adhesion, hsa04530:Tight junction, hsa04620:Toll-like receptor signaling pathway, hsa04630:Jak-STAT signaling pathway, hsa04660:T cell receptor signaling pathway, hsa04662:B cell receptor signaling pathway, hsa04664:Fc epsilon RI si…
673	V-RAF MURINE SARCOMA VIRAL ONCOGENE HOMOLOG B1	9606:Homo sapiens	hsa04010:MAPK signaling pathway, hsa04012:ErbB signaling pathway, hsa04150:mTOR signaling pathway, hsa04320:Dorso-ventral axis formation, hsa04510:Focal adhesion, hsa04650:Natural killer cell mediated cytotoxicity, hsa04720:Long-term potentiation, hsa04730:Long-term depression, hsa04810:Regulation of actin cytoskeleton, hsa04910:Insulin signaling pathway, hsa05210:Colorectal cancer, hsa05211:Rena…
5599	MITOGEN-ACTIVATED PROTEIN KINASE 8	9606:Homo sapiens	hsa04010:MAPK signaling pathway, hsa04012:ErbB signaling pathway, hsa04310:Wnt signaling pathway, hsa04510:Focal adhesion, hsa04620:Toll-like receptor signaling pathway, hsa04664:Fc epsilon RI signaling pathway, hsa04910:Insulin signaling pathway, hsa04912:GnRH signaling pathway, hsa04920:Adipocytokine signaling pathway, hsa04930:Type II diabetes mellitus, hsa05120:Epithelial cell signaling in He…
5604	MITOGEN-ACTIVATED PROTEIN KINASE KINASE 1	9606:Homo sapiens	hsa04010:MAPK signaling pathway, hsa04012:ErbB signaling pathway, hsa04320:Dorso-ventral axis formation, hsa04370:VEGF signaling pathway, hsa04510:Focal adhesion, hsa04540:Gap junction, hsa04620:Toll-like receptor signaling pathway, hsa04650:Natural killer cell mediated cytotoxicity, hsa04664:Fc epsilon RI signaling pathway, hsa04720:Long-term potentiation, hsa04730:Long-term depression, hsa04810…
5609	MITOGEN-ACTIVATED PROTEIN KINASE KINASE 7	9606:Homo sapiens	hsa04010:MAPK signaling pathway, hsa04012:ErbB signaling pathway, hsa04620:Toll-like receptor signaling pathway, hsa04664:Fc epsilon RI signaling pathway, hsa04912:GnRH signaling pathway,
6416	MITOGEN-ACTIVATED PROTEIN KINASE KINASE 4	9606:Homo sapiens	hsa04010:MAPK signaling pathway, hsa04012:ErbB signaling pathway, hsa04620:Toll-like receptor signaling pathway, hsa04664:Fc epsilon RI signaling pathway, hsa04912:GnRH signaling pathway, hsa05120:Epithelial cell signaling in Helicobacter pylori infection,
5156	PLATELET-DERIVED GROWTH FACTOR RECEPTOR, ALPHA POLYPEPTIDE	9606:Homo sapiens	hsa04010:MAPK signaling pathway, hsa04020:Calcium signaling pathway, hsa04060:Cytokine-cytokine receptor interaction, hsa04510:Focal adhesion, hsa04540:Gap junction, hsa04810:Regulation of actin cytoskeleton, hsa05210:Colorectal cancer, hsa05214:Glioma, hsa05215:Prostate cancer, hsa05218:Melanoma,
5566	PROTEIN KINASE, CAMP-DEPENDENT, CATALYTIC, ALPHA	9606:Homo sapiens	hsa04010:MAPK signaling pathway, hsa04020:Calcium signaling pathway, hsa04210:Apoptosis, hsa04310:Wnt signaling pathway, hsa04340:Hedgehog signaling pathway, hsa04540:Gap junction, hsa04720:Long-term potentiation, hsa04740:Olfactory transduction, hsa04742:Taste transduction, hsa04910:Insulin signaling pathway, hsa04912:GnRH signaling pathway, hsa04916:Melanogenesis,
7124	TUMOR NECROSIS FACTOR (TNF SUPERFAMILY, MEMBER 2)	9606:Homo sapiens	hsa04010:MAPK signaling pathway, hsa04060:Cytokine-cytokine receptor interaction, hsa04210:Apoptosis, hsa04350:TGF-beta signaling pathway, hsa04620:Toll-like receptor signaling pathway, hsa04640:Hematopoietic cell lineage, hsa04650:Natural killer cell mediated cytotoxicity, hsa04660:T cell receptor signaling pathway, hsa04664:Fc epsilon RI signaling pathway, hsa04920:Adipocytokine signaling pathw…
7124	TUMOR NECROSIS FACTOR (TNF SUPERFAMILY, MEMBER 2)	32630:Synthetic construct	hsa04010:MAPK signaling pathway, hsa04060:Cytokine-cytokine receptor interaction, hsa04210:Apoptosis, hsa04350:TGF-beta signaling pathway, hsa04620:Toll-like receptor signaling pathway, hsa04640:Hematopoietic cell lineage, hsa04650:Natural killer cell mediated cytotoxicity, hsa04660:T cell receptor signaling pathway, hsa04664:Fc epsilon RI signaling pathway, hsa04920:Adipocytokine signaling pathw…
91	ACTIVIN A RECEPTOR, TYPE IB	9606:Homo sapiens	hsa04010:MAPK signaling pathway, hsa04060:Cytokine-cytokine receptor interaction, hsa04350:TGF-beta signaling pathway, hsa04520:Adherens junction, hsa05210:Colorectal cancer, hsa05212:Pancreatic cancer, hsa05220:Chronic myeloid leukemia,
1647	GROWTH ARREST AND DNA-DAMAGE-INDUCIBLE, ALPHA	9606:Homo sapiens	hsa04010:MAPK signaling pathway, hsa04110:Cell cycle, hsa04115:p53 signaling pathway,
4214	MITOGEN-ACTIVATED PROTEIN KINASE KINASE KINASE 1	9606:Homo sapiens	hsa04010:MAPK signaling pathway, hsa04120:Ubiquitin mediated proteolysis, hsa04912:GnRH signaling pathway,
130399	ACTIVIN A RECEPTOR, TYPE IC	9606:Homo sapiens	hsa04010:MAPK signaling pathway, hsa04350:TGF-beta signaling pathway, hsa04520:Adherens junction, hsa05210:Colorectal cancer, hsa05212:Pancreatic cancer, hsa05220:Chronic myeloid leukemia,
998	CELL DIVISION CYCLE 42 (GTP BINDING PROTEIN, 25KDA)	9606:Homo sapiens	hsa04010:MAPK signaling pathway, hsa04360:Axon guidance, hsa04370:VEGF signaling pathway, hsa04510:Focal adhesion, hsa04520:Adherens junction, hsa04530:Tight junction, hsa04660:T cell receptor signaling pathway, hsa04670:Leukocyte transendothelial migration, hsa04810:Regulation of actin cytoskeleton, hsa04912:GnRH signaling pathway, hsa05120:Epithelial cell signaling in Helicobacter pylori infect…
10746	MITOGEN-ACTIVATED PROTEIN KINASE KINASE KINASE 2	9606:Homo sapiens	hsa04010:MAPK signaling pathway, hsa04540:Gap junction, hsa04912:GnRH signaling pathway,
1326	MITOGEN-ACTIVATED PROTEIN KINASE KINASE KINASE 8	9606:Homo sapiens	hsa04010:MAPK signaling pathway, hsa04620:Toll-like receptor signaling pathway, hsa04660:T cell receptor signaling pathway,
5606	MITOGEN-ACTIVATED PROTEIN KINASE KINASE 3	9606:Homo sapiens	hsa04010:MAPK signaling pathway, hsa04620:Toll-like receptor signaling pathway, hsa04664:Fc epsilon RI signaling pathway, hsa04912:GnRH signaling pathway,
4216	MITOGEN-ACTIVATED PROTEIN KINASE KINASE KINASE 4	9606:Homo sapiens	hsa04010:MAPK signaling pathway, hsa04912:GnRH signaling pathway,
2065	V-ERB-B2 ERYTHROBLASTIC LEUKEMIA VIRAL ONCOGENE HOMOLOG 3 (AVIAN)	9606:Homo sapiens	hsa04012:ErbB signaling pathway, hsa04020:Calcium signaling pathway,
2066	V-ERB-A ERYTHROBLASTIC LEUKEMIA VIRAL ONCOGENE HOMOLOG 4 (AVIAN)	9606:Homo sapiens	hsa04012:ErbB signaling pathway, hsa04020:Calcium signaling pathway, hsa04320:Dorso-ventral axis formation,
2932	GLYCOGEN SYNTHASE KINASE 3 BETA	9606:Homo sapiens	hsa04012:ErbB signaling pathway, hsa04110:Cell cycle, hsa04310:Wnt signaling pathway, hsa04340:Hedgehog signaling pathway, hsa04360:Axon guidance, hsa04510:Focal adhesion, hsa04662:B cell receptor signaling pathway, hsa04910:Insulin signaling pathway, hsa04916:Melanogenesis, hsa05010:Alzheimer's disease, hsa05210:Colorectal cancer, hsa05213:Endometrial cancer, hsa05215:Prostate cancer, hsa05217:B…
6198	RIBOSOMAL PROTEIN S6 KINASE, 70KDA, POLYPEPTIDE 1	9606:Homo sapiens	hsa04012:ErbB signaling pathway, hsa04150:mTOR signaling pathway, hsa04350:TGF-beta signaling pathway, hsa04910:Insulin signaling pathway, hsa05221:Acute myeloid leukemia,
2475	FK506 BINDING PROTEIN 12-RAPAMYCIN ASSOCIATED PROTEIN 1	9606:Homo sapiens	hsa04012:ErbB signaling pathway, hsa04150:mTOR signaling pathway, hsa04910:Insulin signaling pathway, hsa04920:Adipocytokine signaling pathway, hsa04930:Type II diabetes mellitus, hsa05214:Glioma, hsa05215:Prostate cancer, hsa05221:Acute myeloid leukemia,
1909	ENDOTHELIN RECEPTOR TYPE A	9606:Homo sapiens	hsa04020:Calcium signaling pathway, hsa04080:Neuroactive ligand-receptor interaction,
185	ANGIOTENSIN II RECEPTOR, TYPE 1	9606:Homo sapiens	hsa04020:Calcium signaling pathway, hsa04080:Neuroactive ligand-receptor interaction, hsa04614:Renin-angiotensin system,
814	CALCIUM/CALMODULIN-DEPENDENT PROTEIN KINASE IV	9606:Homo sapiens	hsa04020:Calcium signaling pathway, hsa04720:Long-term potentiation,
3606	INTERLEUKIN 18 (INTERFERON-GAMMA-INDUCING FACTOR)	9606:Homo sapiens	hsa04060:Cytokine-cytokine receptor interaction,
8795	TUMOR NECROSIS FACTOR RECEPTOR SUPERFAMILY, MEMBER 10B	9606:Homo sapiens	hsa04060:Cytokine-cytokine receptor interaction, hsa04115:p53 signaling pathway, hsa04210:Apoptosis, hsa04650:Natural killer cell mediated cytotoxicity,
8797	TUMOR NECROSIS FACTOR RECEPTOR SUPERFAMILY, MEMBER 10A	9606:Homo sapiens	hsa04060:Cytokine-cytokine receptor interaction, hsa04210:Apoptosis, hsa04650:Natural killer cell mediated cytotoxicity,
650	BONE MORPHOGENETIC PROTEIN 2	9606:Homo sapiens	hsa04060:Cytokine-cytokine receptor interaction, hsa04340:Hedgehog signaling pathway, hsa04350:TGF-beta signaling pathway, hsa05217:Basal cell carcinoma,
93	ACTIVIN A RECEPTOR, TYPE IIB	9606:Homo sapiens	hsa04060:Cytokine-cytokine receptor interaction, hsa04350:TGF-beta signaling pathway,
92	ACTIVIN A RECEPTOR, TYPE IIA	9606:Homo sapiens	hsa04060:Cytokine-cytokine receptor interaction, hsa04350:TGF-beta signaling pathway,
268	ANTI-MULLERIAN HORMONE	9606:Homo sapiens	hsa04060:Cytokine-cytokine receptor interaction, hsa04350:TGF-beta signaling pathway,
6387	CHEMOKINE (C-X-C MOTIF) LIGAND 12 (STROMAL CELL-DERIVED FACTOR 1)	9606:Homo sapiens	hsa04060:Cytokine-cytokine receptor interaction, hsa04360:Axon guidance, hsa04670:Leukocyte transendothelial migration,
958	CD40 ANTIGEN (TNF RECEPTOR SUPERFAMILY MEMBER 5)	9606:Homo sapiens	hsa04060:Cytokine-cytokine receptor interaction, hsa04514:Cell adhesion molecules (CAMs), hsa04620:Toll-like receptor signaling pathway,
1440	COLONY STIMULATING FACTOR 3 (GRANULOCYTE)	9606:Homo sapiens	hsa04060:Cytokine-cytokine receptor interaction, hsa04630:Jak-STAT signaling pathway, hsa04640:Hematopoietic cell lineage,
2057	ERYTHROPOIETIN RECEPTOR	9606:Homo sapiens	hsa04060:Cytokine-cytokine receptor interaction, hsa04630:Jak-STAT signaling pathway, hsa04640:Hematopoietic cell lineage,
1441	COLONY STIMULATING FACTOR 3 RECEPTOR (GRANULOCYTE)	9606:Homo sapiens	hsa04060:Cytokine-cytokine receptor interaction, hsa04630:Jak-STAT signaling pathway, hsa04640:Hematopoietic cell lineage,
2056	ERYTHROPOIETIN	9606:Homo sapiens	hsa04060:Cytokine-cytokine receptor interaction, hsa04630:Jak-STAT signaling pathway, hsa04640:Hematopoietic cell lineage,
1437	COLONY STIMULATING FACTOR 2 (GRANULOCYTE-MACROPHAGE)	9606:Homo sapiens	hsa04060:Cytokine-cytokine receptor interaction, hsa04630:Jak-STAT signaling pathway, hsa04640:Hematopoietic cell lineage, hsa04650:Natural killer cell mediated cytotoxicity, hsa04660:T cell receptor signaling pathway, hsa04664:Fc epsilon RI signaling pathway,
1435	COLONY STIMULATING FACTOR 1 (MACROPHAGE)	9606:Homo sapiens	hsa04060:Cytokine-cytokine receptor interaction, hsa04640:Hematopoietic cell lineage,
1436	COLONY STIMULATING FACTOR 1 RECEPTOR, FORMERLY MCDONOUGH FELINE SARCOMA VIRAL (V-FMS) ONCOGENE HOMOLOG	9606:Homo sapiens	hsa04060:Cytokine-cytokine receptor interaction, hsa04640:Hematopoietic cell lineage,
4254	KIT LIGAND	9606:Homo sapiens	hsa04060:Cytokine-cytokine receptor interaction, hsa04640:Hematopoietic cell lineage, hsa04916:Melanogenesis,
2919	CHEMOKINE (C-X-C MOTIF) LIGAND 1 (MELANOMA GROWTH STIMULATING ACTIVITY, ALPHA)	9606:Homo sapiens	hsa04060:Cytokine-cytokine receptor interaction, hsa05120:Epithelial cell signaling in Helicobacter pylori infection,
2492	FOLLICLE STIMULATING HORMONE RECEPTOR	9606:Homo sapiens	hsa04080:Neuroactive ligand-receptor interaction,
23566	ENDOTHELIAL DIFFERENTIATION, LYSOPHOSPHATIDIC ACID G-PROTEIN-COUPLED RECEPTOR, 7	9606:Homo sapiens	hsa04080:Neuroactive ligand-receptor interaction,
9170	ENDOTHELIAL DIFFERENTIATION, LYSOPHOSPHATIDIC ACID G-PROTEIN-COUPLED RECEPTOR, 4	9606:Homo sapiens	hsa04080:Neuroactive ligand-receptor interaction,
10381	MELANOCORTIN 1 RECEPTOR (ALPHA MELANOCYTE STIMULATING HORMONE RECEPTOR)	9606:Homo sapiens	hsa04080:Neuroactive ligand-receptor interaction, hsa04540:Gap junction, hsa04916:Melanogenesis, hsa05130:Pathogenic Escherichia coli infection - EHEC, hsa05131:Pathogenic Escherichia coli infection - EPEC,
993	CELL DIVISION CYCLE 25A	9606:Homo sapiens	hsa04110:Cell cycle,
1028	CYCLIN-DEPENDENT KINASE INHIBITOR 1C (P57, KIP2)	9606:Homo sapiens	hsa04110:Cell cycle,
995	CELL DIVISION CYCLE 25C	9606:Homo sapiens	hsa04110:Cell cycle,
1031	CYCLIN-DEPENDENT KINASE INHIBITOR 2C (P18, INHIBITS CDK4)	9606:Homo sapiens	hsa04110:Cell cycle,
1032	CYCLIN-DEPENDENT KINASE INHIBITOR 2D (P19, INHIBITS CDK4)	9606:Homo sapiens	hsa04110:Cell cycle,
545	ATAXIA TELANGIECTASIA AND RAD3 RELATED	9606:Homo sapiens	hsa04110:Cell cycle, hsa04115:p53 signaling pathway,
11200	CHK2 CHECKPOINT HOMOLOG (S. POMBE)	9606:Homo sapiens	hsa04110:Cell cycle, hsa04115:p53 signaling pathway,
991	CDC20 CELL DIVISION CYCLE 20 HOMOLOG (S. CEREVISIAE)	9606:Homo sapiens	hsa04110:Cell cycle, hsa04120:Ubiquitin mediated proteolysis,
1870	E2F TRANSCRIPTION FACTOR 2	9606:Homo sapiens	hsa04110:Cell cycle, hsa05212:Pancreatic cancer, hsa05214:Glioma, hsa05215:Prostate cancer, hsa05218:Melanoma, hsa05219:Bladder cancer, hsa05220:Chronic myeloid leukemia, hsa05222:Small cell lung cancer, hsa05223:Non-small cell lung cancer,
1871	E2F TRANSCRIPTION FACTOR 3	9606:Homo sapiens	hsa04110:Cell cycle, hsa05212:Pancreatic cancer, hsa05214:Glioma, hsa05215:Prostate cancer, hsa05218:Melanoma, hsa05219:Bladder cancer, hsa05220:Chronic myeloid leukemia, hsa05222:Small cell lung cancer, hsa05223:Non-small cell lung cancer,
5268	SERPIN PEPTIDASE INHIBITOR, CLADE B (OVALBUMIN), MEMBER 5	9606:Homo sapiens	hsa04115:p53 signaling pathway,
5054	SERPIN PEPTIDASE INHIBITOR, CLADE E (NEXIN, PLASMINOGEN ACTIVATOR INHIBITOR TYPE 1), MEMBER 1	9606:Homo sapiens	hsa04115:p53 signaling pathway, hsa04610:Complement and coagulation cascades,
672	BREAST CANCER 1, EARLY ONSET	9606:Homo sapiens	hsa04120:Ubiquitin mediated proteolysis,
331	BACULOVIRAL IAP REPEAT-CONTAINING 4	9606:Homo sapiens	hsa04120:Ubiquitin mediated proteolysis, hsa04210:Apoptosis, hsa04510:Focal adhesion, hsa05222:Small cell lung cancer,
329	BACULOVIRAL IAP REPEAT-CONTAINING 2	9606:Homo sapiens	hsa04120:Ubiquitin mediated proteolysis, hsa04210:Apoptosis, hsa04510:Focal adhesion, hsa05222:Small cell lung cancer,
8678	BECLIN 1 (COILED-COIL, MYOSIN-LIKE BCL2 INTERACTING PROTEIN)	9606:Homo sapiens	hsa04140:Regulation of autophagy,
6794	SERINE/THREONINE KINASE 11	9606:Homo sapiens	hsa04150:mTOR signaling pathway, hsa04920:Adipocytokine signaling pathway,
8837	CASP8 AND FADD-LIKE APOPTOSIS REGULATOR	9606:Homo sapiens	hsa04210:Apoptosis,
6093	RHO-ASSOCIATED, COILED-COIL CONTAINING PROTEIN KINASE 1	9606:Homo sapiens	hsa04310:Wnt signaling pathway, hsa04350:TGF-beta signaling pathway, hsa04360:Axon guidance, hsa04510:Focal adhesion, hsa04670:Leukocyte transendothelial migration, hsa04810:Regulation of actin cytoskeleton, hsa05130:Pathogenic Escherichia coli infection - EHEC, hsa05131:Pathogenic Escherichia coli infection - EPEC,
8313	AXIN 2 (CONDUCTIN, AXIL)	9606:Homo sapiens	hsa04310:Wnt signaling pathway, hsa05210:Colorectal cancer, hsa05213:Endometrial cancer, hsa05217:Basal cell carcinoma,
652	BONE MORPHOGENETIC PROTEIN 4	9606:Homo sapiens	hsa04340:Hedgehog signaling pathway, hsa04350:TGF-beta signaling pathway, hsa05217:Basal cell carcinoma,
1874	E2F TRANSCRIPTION FACTOR 4, P107/P130-BINDING	9606:Homo sapiens	hsa04350:TGF-beta signaling pathway,
4052	LATENT TRANSFORMING GROWTH FACTOR BETA BINDING PROTEIN 1	9606:Homo sapiens	hsa04350:TGF-beta signaling pathway,
1875	E2F TRANSCRIPTION FACTOR 5, P130-BINDING	9606:Homo sapiens	hsa04350:TGF-beta signaling pathway,
2041	EPH RECEPTOR A1	9606:Homo sapiens	hsa04360:Axon guidance,
2048	EPH RECEPTOR B2	9606:Homo sapiens	hsa04360:Axon guidance,
2044	EPH RECEPTOR A5	9606:Homo sapiens	hsa04360:Axon guidance,
7869	SEMA DOMAIN, IMMUNOGLOBULIN DOMAIN (IG), SHORT BASIC DOMAIN, SECRETED, (SEMAPHORIN) 3B	9606:Homo sapiens	hsa04360:Axon guidance,
1630	DELETED IN COLORECTAL CARCINOMA	9606:Homo sapiens	hsa04360:Axon guidance, hsa05210:Colorectal cancer,
3690	INTEGRIN, BETA 3 (PLATELET GLYCOPROTEIN IIIA, ANTIGEN CD61)	9606:Homo sapiens	hsa04510:Focal adhesion, hsa04512:ECM-receptor interaction, hsa04640:Hematopoietic cell lineage, hsa04810:Regulation of actin cytoskeleton,
961	CD47 ANTIGEN (RH-RELATED ANTIGEN, INTEGRIN-ASSOCIATED SIGNAL TRANSDUCER)	9606:Homo sapiens	hsa04512:ECM-receptor interaction,
9076	CLAUDIN 1	9606:Homo sapiens	hsa04514:Cell adhesion molecules (CAMs), hsa04530:Tight junction, hsa04670:Leukocyte transendothelial migration, hsa05130:Pathogenic Escherichia coli infection - EHEC, hsa05131:Pathogenic Escherichia coli infection - EPEC,
3123	MAJOR HISTOCOMPATIBILITY COMPLEX, CLASS II, DR BETA 1	9606:Homo sapiens	hsa04514:Cell adhesion molecules (CAMs), hsa04612:Antigen processing and presentation, hsa04640:Hematopoietic cell lineage, hsa04940:Type I diabetes mellitus,
3117	MAJOR HISTOCOMPATIBILITY COMPLEX, CLASS II, DQ ALPHA 1	9606:Homo sapiens	hsa04514:Cell adhesion molecules (CAMs), hsa04612:Antigen processing and presentation, hsa04940:Type I diabetes mellitus,
941	CD80 ANTIGEN (CD28 ANTIGEN LIGAND 1, B7-1 ANTIGEN)	9606:Homo sapiens	hsa04514:Cell adhesion molecules (CAMs), hsa04620:Toll-like receptor signaling pathway, hsa04940:Type I diabetes mellitus,
942	CD86 ANTIGEN (CD28 ANTIGEN LIGAND 2, B7-2 ANTIGEN)	9606:Homo sapiens	hsa04514:Cell adhesion molecules (CAMs), hsa04620:Toll-like receptor signaling pathway, hsa04940:Type I diabetes mellitus,
4267	CD99 ANTIGEN	9606:Homo sapiens	hsa04514:Cell adhesion molecules (CAMs), hsa04670:Leukocyte transendothelial migration,
4301	MYELOID/LYMPHOID OR MIXED-LINEAGE LEUKEMIA (TRITHORAX HOMOLOG, DROSOPHILA); TRANSLOCATED TO, 4	9606:Homo sapiens	hsa04520:Adherens junction, hsa04530:Tight junction, hsa04670:Leukocyte transendothelial migration,
3643	INSULIN RECEPTOR	9606:Homo sapiens	hsa04520:Adherens junction, hsa04910:Insulin signaling pathway, hsa04930:Type II diabetes mellitus, hsa05050:Dentatorubropallidoluysian atrophy (DRPLA),
5524	PROTEIN PHOSPHATASE 2A, REGULATORY SUBUNIT B' (PR 53)	9606:Homo sapiens	hsa04530:Tight junction,
5584	PROTEIN KINASE C, IOTA	9606:Homo sapiens	hsa04530:Tight junction, hsa04910:Insulin signaling pathway,
5327	PLASMINOGEN ACTIVATOR, TISSUE	9606:Homo sapiens	hsa04610:Complement and coagulation cascades,
4179	CD46 ANTIGEN, COMPLEMENT REGULATORY PROTEIN	9606:Homo sapiens	hsa04610:Complement and coagulation cascades,
5328	PLASMINOGEN ACTIVATOR, UROKINASE	9606:Homo sapiens	hsa04610:Complement and coagulation cascades,
567	BETA-2-MICROGLOBULIN	9606:Homo sapiens	hsa04612:Antigen processing and presentation,
4261	CLASS II, MAJOR HISTOCOMPATIBILITY COMPLEX, TRANSACTIVATOR	9606:Homo sapiens	hsa04612:Antigen processing and presentation,
3598	INTERLEUKIN 13 RECEPTOR, ALPHA 2	9606:Homo sapiens	hsa04630:Jak-STAT signaling pathway,
931	MEMBRANE-SPANNING 4-DOMAINS, SUBFAMILY A, MEMBER 1	9606:Homo sapiens	hsa04640:Hematopoietic cell lineage,
934	CD24 ANTIGEN (SMALL CELL LUNG CARCINOMA CLUSTER 4 ANTIGEN)	9606:Homo sapiens	hsa04640:Hematopoietic cell lineage,
928	CD9 ANTIGEN (P24)	9606:Homo sapiens	hsa04640:Hematopoietic cell lineage,
4478	MOESIN	9606:Homo sapiens	hsa04670:Leukocyte transendothelial migration, hsa04810:Regulation of actin cytoskeleton,
1445	C-SRC TYROSINE KINASE	9606:Homo sapiens	hsa04810:Regulation of actin cytoskeleton, hsa05120:Epithelial cell signaling in Helicobacter pylori infection,
2796	GONADOTROPIN-RELEASING HORMONE 1 (LUTEINIZING-RELEASING HORMONE)	9606:Homo sapiens	hsa04912:GnRH signaling pathway,
1906	ENDOTHELIN 1	9606:Homo sapiens	hsa04916:Melanogenesis,
6513	SOLUTE CARRIER FAMILY 2 (FACILITATED GLUCOSE TRANSPORTER), MEMBER 1	9606:Homo sapiens	hsa04920:Adipocytokine signaling pathway, hsa05211:Renal cell carcinoma,
2956	MUTS HOMOLOG 6 (E. COLI)	9606:Homo sapiens	hsa05210:Colorectal cancer,
4437	MUTS HOMOLOG 3 (E. COLI)	9606:Homo sapiens	hsa05210:Colorectal cancer,
675	BREAST CANCER 2, EARLY ONSET	9606:Homo sapiens	hsa05212:Pancreatic cancer,
354	KALLIKREIN 3, (PROSTATE SPECIFIC ANTIGEN)	9606:Homo sapiens	hsa05215:Prostate cancer,
7849	PAIRED BOX GENE 8	9606:Homo sapiens	hsa05216:Thyroid cancer,
11186	RAS ASSOCIATION (RALGDS/AF-6) DOMAIN FAMILY 1	9606:Homo sapiens	hsa05219:Bladder cancer, hsa05223:Non-small cell lung cancer,
5528	PROTEIN PHOSPHATASE 2, REGULATORY SUBUNIT B (B56), DELTA ISOFORM	9606:Homo sapiens
6623	SYNUCLEIN, GAMMA (BREAST CANCER-SPECIFIC PROTEIN 1)	9606:Homo sapiens
8635	RIBONUCLEASE T2	9606:Homo sapiens
5325	PLEIOMORPHIC ADENOMA GENE-LIKE 1	9606:Homo sapiens
51309	ARMADILLO REPEAT CONTAINING, X-LINKED 1	9606:Homo sapiens
2817	GLYPICAN 1	9606:Homo sapiens
10395	DELETED IN LIVER CANCER 1	9606:Homo sapiens
580	BRCA1 ASSOCIATED RING DOMAIN 1	9606:Homo sapiens
26872	SIX TRANSMEMBRANE EPITHELIAL ANTIGEN OF THE PROSTATE 1	9606:Homo sapiens
90780	PYGOPUS HOMOLOG 2 (DROSOPHILA)	9606:Homo sapiens
5654	HTRA SERINE PEPTIDASE 1	9606:Homo sapiens
578	BCL2-ANTAGONIST/KILLER 1	9606:Homo sapiens
51213	LEUCINE ZIPPER PROTEIN 4	9606:Homo sapiens
25803	SAM POINTED DOMAIN CONTAINING ETS TRANSCRIPTION FACTOR	9606:Homo sapiens
6249	RESTIN (REED-STEINBERG CELL-EXPRESSED INTERMEDIATE FILAMENT-ASSOCIATED PROTEIN)	9606:Homo sapiens
573	BCL2-ASSOCIATED ATHANOGENE	9606:Homo sapiens
166	AMINO-TERMINAL ENHANCER OF SPLIT	9606:Homo sapiens
4221	MULTIPLE ENDOCRINE NEOPLASIA I	9606:Homo sapiens
4314	MATRIX METALLOPEPTIDASE 3 (STROMELYSIN 1, PROGELATINASE)	9606:Homo sapiens
25855	BREAST CANCER METASTASIS SUPPRESSOR 1	9606:Homo sapiens
967	CD63 ANTIGEN (MELANOMA 1 ANTIGEN)	9606:Homo sapiens
4481	MACROPHAGE SCAVENGER RECEPTOR 1	9606:Homo sapiens
590	BUTYRYLCHOLINESTERASE	9606:Homo sapiens
124641	DPH1 HOMOLOG (S. CEREVISIAE)	9606:Homo sapiens
1801	DPH1 HOMOLOG (S. CEREVISIAE)	9606:Homo sapiens
9622	KALLIKREIN 4 (PROSTASE, ENAMEL MATRIX, PROSTATE)	9606:Homo sapiens
571	BTB AND CNC HOMOLOGY 1, BASIC LEUCINE ZIPPER TRANSCRIPTION FACTOR 1	9606:Homo sapiens
4013	LOSS OF HETEROZYGOSITY, 11, CHROMOSOMAL REGION 2, GENE A	9606:Homo sapiens
56946	CHROMOSOME 11 OPEN READING FRAME 30	9606:Homo sapiens
157310	PHOSPHATIDYLETHANOLAMINE-BINDING PROTEIN 4	9606:Homo sapiens
4317	MATRIX METALLOPEPTIDASE 8 (NEUTROPHIL COLLAGENASE)	9606:Homo sapiens
2621	GROWTH ARREST-SPECIFIC 6	9606:Homo sapiens
3927	LIM AND SH3 PROTEIN 1	9606:Homo sapiens
25818	KALLIKREIN 5	9606:Homo sapiens
57111	RAB25, MEMBER RAS ONCOGENE FAMILY	9606:Homo sapiens
56648	EUKARYOTIC TRANSLATION INITIATION FACTOR 5A2	9606:Homo sapiens
5046	PROPROTEIN CONVERTASE SUBTILISIN/KEXIN TYPE 6	9606:Homo sapiens
10232	MESOTHELIN	9606:Homo sapiens
2073	EXCISION REPAIR CROSS-COMPLEMENTING RODENT REPAIR DEFICIENCY, COMPLEMENTATION GROUP 5 (XERODERMA PIGMENTOSUM, COMPLEMENTATION GROUP G (COCKAYNE SYNDROME))	9606:Homo sapiens
11202	KALLIKREIN 8 (NEUROPSIN/OVASIN)	9606:Homo sapiens
5655	KALLIKREIN 10	9606:Homo sapiens
11178	LEUCINE ZIPPER, PUTATIVE TUMOR SUPPRESSOR 1	9606:Homo sapiens
51742	AT RICH INTERACTIVE DOMAIN 4B (RBP1- LIKE)	9606:Homo sapiens
60468	BTB AND CNC HOMOLOGY 1, BASIC LEUCINE ZIPPER TRANSCRIPTION FACTOR 2	9606:Homo sapiens
2896	GRANULIN	9606:Homo sapiens
7402	UTROPHIN (HOMOLOGOUS TO DYSTROPHIN)	9606:Homo sapiens
7991	TUMOR SUPPRESSOR CANDIDATE 3	9606:Homo sapiens
133	ADRENOMEDULLIN	9606:Homo sapiens
5176	SERPIN PEPTIDASE INHIBITOR, CLADE F (ALPHA-2 ANTIPLASMIN, PIGMENT EPITHELIUM DERIVED FACTOR), MEMBER 1	9606:Homo sapiens
94025	HYPOTHETICAL PROTEIN FLJ14303	9606:Homo sapiens
9823	ARMADILLO REPEAT CONTAINING, X-LINKED 2	9606:Homo sapiens
9473	CHROMOSOME 1 OPEN READING FRAME 38	9606:Homo sapiens
6690	SERINE PEPTIDASE INHIBITOR, KAZAL TYPE 1	9606:Homo sapiens
6750	SOMATOSTATIN	9606:Homo sapiens
9077	DIRAS FAMILY, GTP-BINDING RAS-LIKE 3	9606:Homo sapiens
79679	V-SET DOMAIN CONTAINING T CELL ACTIVATION INHIBITOR 1	9606:Homo sapiens
4077	NEIGHBOR OF BRCA1 GENE 1	9606:Homo sapiens
26085	KALLIKREIN 13	9606:Homo sapiens
11259	DOWNREGULATED IN OVARIAN CANCER 1	9606:Homo sapiens
3159	HIGH MOBILITY GROUP AT-HOOK 1	9606:Homo sapiens
540	ATPASE, CU++ TRANSPORTING, BETA POLYPEPTIDE	9606:Homo sapiens
51566	ARMADILLO REPEAT CONTAINING, X-LINKED 3	9606:Homo sapiens
8605	PHOSPHOLIPASE A2, GROUP IVC (CYTOSOLIC, CALCIUM-INDEPENDENT)	9606:Homo sapiens
3916	LYSOSOMAL-ASSOCIATED MEMBRANE PROTEIN 1	9606:Homo sapiens
6036	RIBONUCLEASE, RNASE A FAMILY, 2 (LIVER, EOSINOPHIL-DERIVED NEUROTOXIN)	9606:Homo sapiens
3844	V-KI-RAS1 KIRSTEN RAT SARCOMA 1 VIRAL ONCOGENE HOMOLOG, PROCESSED PSEUDOGENE	9606:Homo sapiens
273	AMPHIPHYSIN (STIFF-MAN SYNDROME WITH BREAST CANCER 128KDA AUTOANTIGEN)	9606:Homo sapiens
3043	HEMOGLOBIN, BETA	9606:Homo sapiens
1038	CEREBELLAR DEGENERATION-RELATED PROTEIN 1, 34KDA	9606:Homo sapiens
43847	KALLIKREIN 14	9606:Homo sapiens
8991	SELENIUM BINDING PROTEIN 1	9606:Homo sapiens
23362	PLECKSTRIN AND SEC7 DOMAIN CONTAINING 3	9606:Homo sapiens
7020	TRANSCRIPTION FACTOR AP-2 ALPHA (ACTIVATING ENHANCER BINDING PROTEIN 2 ALPHA)	9606:Homo sapiens
7276	TRANSTHYRETIN (PREALBUMIN, AMYLOIDOSIS TYPE I)	9606:Homo sapiens
6765	SUPPRESSION OF TUMORIGENICITY 8 (OVARIAN)	9606:Homo sapiens
10653	SERINE PEPTIDASE INHIBITOR, KUNITZ TYPE, 2	9606:Homo sapiens
8111	G PROTEIN-COUPLED RECEPTOR 68	9606:Homo sapiens
8142	BREAST CANCER-RELATED REGULATOR OF TP53	9606:Homo sapiens
11156	PROTEIN TYROSINE PHOSPHATASE TYPE IVA, MEMBER 3	9606:Homo sapiens
2348	FOLATE RECEPTOR 1 (ADULT)	9606:Homo sapiens
8538	BARH-LIKE HOMEOBOX 2	9606:Homo sapiens
1525	COXSACKIE VIRUS AND ADENOVIRUS RECEPTOR	9606:Homo sapiens
9168	THYMOSIN, BETA 10	9606:Homo sapiens
8169	LYNCH CANCER FAMILY SYNDROME II	9606:Homo sapiens
5653	KALLIKREIN 6 (NEUROSIN, ZYME)	9606:Homo sapiens
11012	KALLIKREIN 11	9606:Homo sapiens
2429	FRAGILE SITE, APHIDICOLIN TYPE, COMMON, FRA(9)(Q32)	9606:Homo sapiens
55554	KALLIKREIN 15	9606:Homo sapiens
50943	FORKHEAD BOX P3	9606:Homo sapiens
7507	XERODERMA PIGMENTOSUM, COMPLEMENTATION GROUP A	9606:Homo sapiens
1039	CEREBELLAR DEGENERATION-RELATED PROTEIN 2, 62KDA	9606:Homo sapiens
5650	KALLIKREIN 7 (CHYMOTRYPTIC, STRATUM CORNEUM)	9606:Homo sapiens
9113	LATS, LARGE TUMOR SUPPRESSOR, HOMOLOG 1 (DROSOPHILA)	9606:Homo sapiens
58506	SERINE ARGININE-RICH PRE-MRNA SPLICING FACTOR SR-A1	9606:Homo sapiens
83990	BRCA1 INTERACTING PROTEIN C-TERMINAL HELICASE 1	9606:Homo sapiens
9961	MAJOR VAULT PROTEIN	9606:Homo sapiens
284366	KALLIKREIN 9	9606:Homo sapiens
7149	TYLOSIS WITH OESOPHAGEAL CANCER	9606:Homo sapiens
4978	OPIOID BINDING PROTEIN/CELL ADHESION MOLECULE-LIKE	9606:Homo sapiens
7516	X-RAY REPAIR COMPLEMENTING DEFECTIVE REPAIR IN CHINESE HAMSTER CELLS 2	9606:Homo sapiens
29103	DNAJ (HSP40) HOMOLOG, SUBFAMILY C, MEMBER 15	9606:Homo sapiens
538	ATPASE, CU++ TRANSPORTING, ALPHA POLYPEPTIDE (MENKES SYNDROME)	9606:Homo sapiens
4487	MSH HOMEOBOX HOMOLOG 1 (DROSOPHILA)	9606:Homo sapiens
1917	EUKARYOTIC TRANSLATION ELONGATION FACTOR 1 ALPHA 2	9606:Homo sapiens
9598	CSAG FAMILY, MEMBER 2	9606:Homo sapiens
84700	MYOSIN XVIIIB	9606:Homo sapiens
4350	N-METHYLPURINE-DNA GLYCOSYLASE	9606:Homo sapiens
51773	HEPATITIS B VIRUS X ASSOCIATED PROTEIN	9606:Homo sapiens
93659	CHORIONIC GONADOTROPIN, BETA POLYPEPTIDE	9606:Homo sapiens
6926	T-BOX 3 (ULNAR MAMMARY SYNDROME)	9606:Homo sapiens
10365	KRUPPEL-LIKE FACTOR 2 (LUNG)	9606:Homo sapiens
3956	LECTIN, GALACTOSIDE-BINDING, SOLUBLE, 1 (GALECTIN 1)	9606:Homo sapiens
80781	COLLAGEN, TYPE XVIII, ALPHA 1	9606:Homo sapiens
1748	DISTAL-LESS HOMEOBOX 4	9606:Homo sapiens
4610	V-MYC MYELOCYTOMATOSIS VIRAL ONCOGENE HOMOLOG 1, LUNG CARCINOMA DERIVED (AVIAN)	9606:Homo sapiens
